# Supplementary material for: Tripotassium (bis­{[bis­(carboxyl­atometh­yl)amino]­meth­yl}phosphinato)cuprate(II) dihydrate
Source: Acta Crystallogr Sect E Struct Rep Online. 2011 Dec 21;68(Pt 1):m73. doi: 10.1107/S1600536811053608 (PMC3254335; doi:10.1107/S1600536811053608)
Supplement: Supplementary file 1 [file e-68-00m73-sup1.cif]

##############################################################################
#                                                                            #
# This CIF contains the data in a paper accepted for publication in          #
# Acta Crystallographica Section E. It conforms to the requirements of       #
# Notes for Authors for Acta Crystallographica Section E, and has been       #
# peer reviewed under the auspices of the IUCr Commission on Journals.       #
#                                                                            #
# Full details of the Crystallographic Information File format               #
# are given in the paper "The Crystallographic Information File (CIF):       #
# a New Standard Archive File for Crystallography" by S. R. Hall, F. H.      #
# Allen and I. D. Brown [Acta Cryst. (1991), A47, 655-685].                  #
#                                                                            #
# The current version of the core CIF dictionary is obtainable from          #
# ftp://ftp.iucr.org/pub/cif_core.dic.                                       #
#                                                                            #
# Software is freely available for graphical display of the structure(s)     #
# in this CIF. For information consult the CIF software page                 #
# http://www.iucr.org/resources/cif/software.                                #
#                                                                            #
# This file may be used for bona fide research purposes within the           #
# scientific community so long as proper attribution is given to the journal # 
# article from which it was obtained.                                        #
#                                                                            #
##############################################################################
data_I
_audit_creation_method     SHELXL-97
_chemical_name_systematic
;
Tripotassium (bis{[bis(carboxylatomethyl)amino]methyl}phosphinato)cuprate(II)
dihydrate
;
_chemical_name_common     ?
_chemical_formula_moiety     '3(K +), C10 H12 Cu K3 N2 O10 P 3-, 2(H2 O)'
_chemical_formula_sum     'C10 H16 Cu K3 N2 O12 P'
_chemical_formula_iupac     'K3 [Cu (C10 H12 N2 O10 P)], 2H2 O'
_chemical_formula_weight     568.06
_chemical_melting_point     ?
_symmetry_cell_setting     orthorhombic
_symmetry_space_group_name_H-M     'P 21 21 2'
_symmetry_space_group_name_Hall     'P 2 2ab'
loop_
    _symmetry_equiv_pos_as_xyz
    'x, y, z'
    '-x, -y, z'
    '-x+1/2, y+1/2, -z'
    'x+1/2, -y+1/2, -z'
_cell_length_a     11.880(7)
_cell_length_b     8.332(5)
_cell_length_c     9.681(6)
_cell_angle_alpha     90.00
_cell_angle_beta     90.00
_cell_angle_gamma     90.00
_cell_volume     958.2(10)
_cell_formula_units_Z     2
_cell_measurement_reflns_used     376
_cell_measurement_theta_min     2.56
_cell_measurement_theta_max     22.81
_cell_measurement_temperature     273(2)
_exptl_crystal_description     block
_exptl_crystal_colour     blue
_exptl_crystal_size_max     0.25
_exptl_crystal_size_mid     0.20
_exptl_crystal_size_min     0.15
_exptl_crystal_density_diffrn     1.969
_exptl_crystal_density_meas     ?
_exptl_crystal_density_method     'not measured'
_exptl_crystal_F_000     574
_exptl_absorpt_coefficient_mu     1.940
_exptl_absorpt_correction_type     multi-scan
_exptl_absorpt_process_details     '(SADABS; Sheldrick, 2000)'
_exptl_absorpt_correction_T_min     0.6427
_exptl_absorpt_correction_T_max     0.7596
_exptl_special_details     ?
_diffrn_ambient_temperature     273(2)
_diffrn_radiation_type     MoK\a
_diffrn_radiation_wavelength     0.71073
_diffrn_radiation_source     'fine-focus sealed tube'
_diffrn_radiation_monochromator     graphite
_diffrn_measurement_device_type     'Bruker SMART CCD area-detector'
_diffrn_measurement_method     'phi and omega scans'
_diffrn_detector_area_resol_mean     ?
_diffrn_reflns_number     3814
_diffrn_reflns_av_R_equivalents     0.0413
_diffrn_reflns_av_sigmaI/netI     0.0428
_diffrn_reflns_theta_min     2.10
_diffrn_reflns_theta_max     25.03
_diffrn_reflns_theta_full     25.03
_diffrn_measured_fraction_theta_max     0.998
_diffrn_measured_fraction_theta_full     0.998
_diffrn_reflns_limit_h_min     -14
_diffrn_reflns_limit_h_max     7
_diffrn_reflns_limit_k_min     -9
_diffrn_reflns_limit_k_max     9
_diffrn_reflns_limit_l_min     -11
_diffrn_reflns_limit_l_max     11
_diffrn_standards_number     15
_diffrn_standards_interval_count     67
_diffrn_standards_interval_time     ?
_diffrn_standards_decay_%     ?
_refine_special_details
;
Refinement of <i>F</i>^2^ against ALL reflections. The weighted <i>R</i>-factor
<i>wR</i> and goodness of fit <i>S</i> are based on <i>F</i>^2^, conventional
<i>R</i>-factors <i>R</i> are based on <i>F</i>, with <i>F</i> set to zero for
negative <i>F</i>^2^. The threshold expression of <i>F</i>^2^ >
\s(<i>F</i>^2^) is used only for calculating <i>R</i>-factors(gt) <i>etc</i>.
and is not relevant to the choice of reflections for refinement.
<i>R</i>-factors based on <i>F</i>^2^ are statistically about twice as large
as those based on <i>F</i>, and <i>R</i>- factors based on ALL data will be
even larger.
;
_reflns_number_total     1686
_reflns_number_gt     1553
_reflns_threshold_expression     I>2sigma(I)
_refine_ls_structure_factor_coef     Fsqd
_refine_ls_matrix_type     full
_refine_ls_R_factor_all     0.0293
_refine_ls_R_factor_gt     0.0252
_refine_ls_wR_factor_gt     0.0625
_refine_ls_wR_factor_ref     0.0645
_refine_ls_goodness_of_fit_ref     1.066
_refine_ls_restrained_S_all     1.065
_refine_ls_number_reflns     1686
_refine_ls_number_parameters     141
_refine_ls_number_restraints     2
_refine_ls_hydrogen_treatment     mixed
_refine_ls_weighting_scheme     calc
_refine_ls_weighting_details
         'calc w=1/[\s^2^(Fo^2^)+(0.0309P)^2^+0.1108P] where P=(Fo^2^+2Fc^2^)/3'
_atom_sites_solution_hydrogens     geom
_atom_sites_solution_primary     direct
_atom_sites_solution_secondary     difmap
_refine_ls_shift/su_max     0.000
_refine_ls_shift/su_mean     0.000
_refine_diff_density_max     0.418
_refine_diff_density_min     -0.267
_refine_ls_extinction_method     none
_refine_ls_extinction_coef     ?
_refine_ls_abs_structure_details     'Flack (1983), 671 Friedel pairs'
_refine_ls_abs_structure_Flack     -0.016(19)
loop_
    _atom_type_symbol
    _atom_type_description
    _atom_type_scat_dispersion_real
    _atom_type_scat_dispersion_imag
    _atom_type_scat_source
    'C' 'C' 0.0033 0.0016
                         'International Tables Vol C Tables 4.2.6.8 and 6.1.1.4'
    'H' 'H' 0.0000 0.0000
                         'International Tables Vol C Tables 4.2.6.8 and 6.1.1.4'
    'N' 'N' 0.0061 0.0033
                         'International Tables Vol C Tables 4.2.6.8 and 6.1.1.4'
    'O' 'O' 0.0106 0.0060
                         'International Tables Vol C Tables 4.2.6.8 and 6.1.1.4'
    'Cu' 'Cu' 0.3201 1.2651
                         'International Tables Vol C Tables 4.2.6.8 and 6.1.1.4'
    'P' 'P' 0.1023 0.0942
                         'International Tables Vol C Tables 4.2.6.8 and 6.1.1.4'
    'K' 'K' 0.2009 0.2494
                         'International Tables Vol C Tables 4.2.6.8 and 6.1.1.4'
_computing_data_collection     'SMART (Bruker, 2001)'
_computing_cell_refinement     'SAINT (Bruker, 2001)'
_computing_data_reduction     'SAINT (Bruker, 2001)'
_computing_structure_solution     'SHELXS97 (Sheldrick, 2008)'
_computing_structure_refinement     'SHELXL97 (Sheldrick, 2008)'
_computing_molecular_graphics     'SHELXTL (Sheldrick, 2008)'
_computing_publication_material
    'SHELXL97 (Sheldrick, 2008), PLATON (Spek, 2009) and WinGX (Farrugia, 1999)'
loop_
    _atom_site_type_symbol
    _atom_site_label
    _atom_site_fract_x
    _atom_site_fract_y
    _atom_site_fract_z
    _atom_site_U_iso_or_equiv
    _atom_site_adp_type
    _atom_site_calc_flag
    _atom_site_refinement_flags
    _atom_site_occupancy
    _atom_site_symmetry_multiplicity
    _atom_site_disorder_assembly
    _atom_site_disorder_group
    Cu Cu1 0.5000 0.0000 0.24820(5) 0.02067(13) Uani d S 1 2 . .
    N N1 0.5819(2) 0.1559(3) 0.3846(2) 0.0241(5) Uani d . 1 1 . .
    O O1 0.56779(19) 0.1530(3) 0.1064(2) 0.0350(5) Uani d . 1 1 . .
    O O2 0.6252(2) 0.4027(3) 0.0863(2) 0.0439(7) Uani d . 1 1 . .
    O O3 0.65208(19) -0.1264(3) 0.2638(3) 0.0431(6) Uani d . 1 1 . .
    O O4 0.83096(19) -0.0736(3) 0.3018(3) 0.0480(7) Uani d . 1 1 . .
    O O5 0.6061(2) -0.0298(3) 0.7037(2) 0.0451(7) Uani d . 1 1 . .
    O O6 0.6136(3) 0.7735(4) -0.0772(3) 0.0451(7) Uani d D 1 1 . .
    K K1 0.5000 0.5000 -0.14025(10) 0.0354(2) Uani d S 1 2 . .
    K K2 0.72836(6) 0.15198(9) 0.89192(7) 0.03197(18) Uani d . 1 1 . .
    P P1 0.5000 0.0000 0.62460(10) 0.0294(3) Uani d S 1 2 . .
    C C1 0.5802(3) 0.3100(4) 0.3092(3) 0.0309(8) Uani d . 1 1 . .
    H H1A 0.6403 0.3779 0.3435 0.037 Uiso calc R 1 1 . .
    H H1B 0.5094 0.3641 0.3273 0.037 Uiso calc R 1 1 . .
    C C2 0.5938(3) 0.2890(4) 0.1561(4) 0.0279(7) Uani d . 1 1 . .
    C C3 0.6992(3) 0.0996(4) 0.4033(4) 0.0314(7) Uani d . 1 1 . .
    H H3A 0.7104 0.0719 0.4997 0.038 Uiso calc R 1 1 . .
    H H3B 0.7501 0.1871 0.3816 0.038 Uiso calc R 1 1 . .
    C C4 0.7300(3) -0.0441(4) 0.3151(3) 0.0300(8) Uani d . 1 1 . .
    C C5 0.5181(3) 0.1745(4) 0.5159(3) 0.0279(7) Uani d . 1 1 . .
    H H5B 0.4439 0.2150 0.4930 0.033 Uiso calc R 1 1 . .
    H H5A 0.5554 0.2565 0.5703 0.033 Uiso calc R 1 1 . .
    H H6A 0.613(3) 0.835(5) -0.158(3) 0.059(13) Uiso d D 1 1 . .
    H H6B 0.569(4) 0.835(6) -0.017(5) 0.10(2) Uiso d D 1 1 . .
loop_
    _atom_site_aniso_label
    _atom_site_aniso_U_11
    _atom_site_aniso_U_22
    _atom_site_aniso_U_33
    _atom_site_aniso_U_12
    _atom_site_aniso_U_13
    _atom_site_aniso_U_23
    Cu1 0.0246(2) 0.0185(2) 0.0189(2) -0.0019(2) 0.000 0.000
    N1 0.0280(12) 0.0227(13) 0.0216(13) 0.0016(11) 0.0028(11) 0.0039(13)
    O1 0.0404(13) 0.0380(13) 0.0266(12) -0.0059(11) 0.0010(10) -0.0022(12)
    O2 0.0466(15) 0.0481(16) 0.0369(14) -0.0133(12) -0.0063(11) 0.0228(13)
    O3 0.0383(12) 0.0399(15) 0.0510(16) -0.0032(12) 0.0113(12) -0.0146(13)
    O4 0.0315(13) 0.0526(16) 0.0599(17) 0.0113(13) 0.0084(12) 0.0057(14)
    O5 0.0594(15) 0.0483(18) 0.0277(11) -0.0152(14) -0.0179(11) 0.0126(11)
    O6 0.0528(17) 0.0480(16) 0.0346(16) 0.0074(13) 0.0055(13) 0.0145(13)
    K1 0.0282(4) 0.0441(6) 0.0339(5) 0.0023(6) 0.000 0.000
    K2 0.0348(3) 0.0312(4) 0.0299(4) 0.0003(3) 0.0005(3) -0.0034(3)
    P1 0.0408(6) 0.0328(6) 0.0145(5) -0.0103(6) 0.000 0.000
    C1 0.044(2) 0.0214(18) 0.0277(17) -0.0030(14) 0.0002(15) 0.0030(14)
    C2 0.0219(15) 0.036(2) 0.0260(17) -0.0021(15) -0.0033(13) 0.0058(16)
    C3 0.0267(16) 0.0380(19) 0.0296(18) -0.0031(14) -0.0025(13) 0.0026(16)
    C4 0.0267(15) 0.033(2) 0.0299(16) 0.0030(14) 0.0044(14) 0.0098(13)
    C5 0.0336(18) 0.0290(16) 0.0209(14) -0.0030(14) 0.0033(13) -0.0010(13)
_geom_special_details
;
All e.s.d.'s (except the e.s.d. in the dihedral angle between two l.s. planes)
are estimated using the full covariance matrix. The cell e.s.d.'s are taken
into account individually in the estimation of e.s.d.'s in distances, angles
and torsion angles; correlations between e.s.d.'s in cell parameters are only
used when they are defined by crystal symmetry. An approximate (isotropic)
treatment of cell e.s.d.'s is used for estimating e.s.d.'s involving l.s.
planes.
;
loop_
    _geom_bond_atom_site_label_1
    _geom_bond_atom_site_label_2
    _geom_bond_site_symmetry_2
    _geom_bond_distance
    _geom_bond_publ_flag
    Cu1 O1 2_655 2.039(3) ?
    Cu1 O1 . 2.039(3) ?
    Cu1 N1 . 2.092(3) ?
    Cu1 N1 2_655 2.092(3) ?
    Cu1 O3 2_655 2.097(3) ?
    Cu1 O3 . 2.097(3) ?
    N1 C1 . 1.478(4) ?
    N1 C3 . 1.482(4) ?
    N1 C5 . 1.488(4) ?
    O1 C2 . 1.270(4) ?
    O1 K2 1_554 2.819(3) ?
    O2 C2 . 1.222(4) ?
    O2 K2 3_656 2.717(3) ?
    O2 K1 . 2.771(3) ?
    O2 K2 1_554 3.067(3) ?
    O3 C4 . 1.255(4) ?
    O3 K2 3_646 2.775(3) ?
    O4 C4 . 1.231(4) ?
    O4 K1 3_645 2.618(3) ?
    O4 K2 3_646 3.040(3) ?
    O5 P1 . 1.496(2) ?
    O5 K2 . 2.779(3) ?
    O6 K1 . 2.718(3) ?
    O6 K2 3_656 2.788(3) ?
    O6 H6A . 0.932(19) ?
    O6 H6B . 0.94(2) ?
    K1 O4 4_455 2.618(3) ?
    K1 O4 3_655 2.618(3) ?
    K1 O6 2_665 2.718(3) ?
    K1 O2 2_665 2.771(3) ?
    K2 O2 3_646 2.717(3) ?
    K2 O3 3_656 2.775(3) ?
    K2 O6 3_646 2.788(3) ?
    K2 O1 1_556 2.819(3) ?
    K2 O4 3_656 3.040(3) ?
    K2 O2 1_556 3.067(3) ?
    K2 C2 1_556 3.225(4) ?
    K2 C4 3_656 3.267(4) ?
    P1 O5 2_655 1.496(2) ?
    P1 C5 2_655 1.807(3) ?
    P1 C5 . 1.807(3) ?
    C1 C2 . 1.501(5) ?
    C1 H1A . 0.9700 ?
    C1 H1B . 0.9700 ?
    C2 K2 1_554 3.225(4) ?
    C3 C4 . 1.515(5) ?
    C3 H3A . 0.9700 ?
    C3 H3B . 0.9700 ?
    C4 K2 3_646 3.267(4) ?
    C5 H5B . 0.9700 ?
    C5 H5A . 0.9700 ?
loop_
    _geom_angle_atom_site_label_1
    _geom_angle_atom_site_label_2
    _geom_angle_atom_site_label_3
    _geom_angle_site_symmetry_1
    _geom_angle_site_symmetry_3
    _geom_angle
    _geom_angle_publ_flag
    O1 Cu1 O1 2_655 . 95.35(14) ?
    O1 Cu1 N1 2_655 . 175.30(10) ?
    O1 Cu1 N1 . . 81.57(10) ?
    O1 Cu1 N1 2_655 2_655 81.57(10) ?
    O1 Cu1 N1 . 2_655 175.30(10) ?
    N1 Cu1 N1 . 2_655 101.72(14) ?
    O1 Cu1 O3 2_655 2_655 91.27(10) ?
    O1 Cu1 O3 . 2_655 94.30(10) ?
    N1 Cu1 O3 . 2_655 92.50(10) ?
    N1 Cu1 O3 2_655 2_655 82.27(10) ?
    O1 Cu1 O3 2_655 . 94.30(10) ?
    O1 Cu1 O3 . . 91.27(10) ?
    N1 Cu1 O3 . . 82.27(10) ?
    N1 Cu1 O3 2_655 . 92.50(10) ?
    O3 Cu1 O3 2_655 . 171.73(14) ?
    C1 N1 C3 . . 110.4(3) ?
    C1 N1 C5 . . 108.9(3) ?
    C3 N1 C5 . . 114.1(2) ?
    C1 N1 Cu1 . . 102.74(19) ?
    C3 N1 Cu1 . . 108.5(2) ?
    C5 N1 Cu1 . . 111.52(19) ?
    C2 O1 Cu1 . . 113.5(2) ?
    C2 O1 K2 . 1_554 96.7(2) ?
    Cu1 O1 K2 . 1_554 139.57(12) ?
    C2 O2 K2 . 3_656 138.2(2) ?
    C2 O2 K1 . . 120.0(2) ?
    K2 O2 K1 3_656 . 100.46(8) ?
    C2 O2 K2 . 1_554 86.2(2) ?
    K2 O2 K2 3_656 1_554 108.21(9) ?
    K1 O2 K2 . 1_554 85.89(8) ?
    C4 O3 Cu1 . . 113.0(2) ?
    C4 O3 K2 . 3_646 101.58(19) ?
    Cu1 O3 K2 . 3_646 137.40(12) ?
    C4 O4 K1 . 3_645 139.7(2) ?
    C4 O4 K2 . 3_646 89.3(2) ?
    K1 O4 K2 3_645 3_646 89.16(9) ?
    P1 O5 K2 . . 133.30(16) ?
    K1 O6 K2 . 3_656 100.04(10) ?
    K1 O6 H6A . . 106(3) ?
    K2 O6 H6A 3_656 . 138(3) ?
    K1 O6 H6B . . 109(4) ?
    K2 O6 H6B 3_656 . 100(3) ?
    H6A O6 H6B . . 102(4) ?
    O4 K1 O4 4_455 3_655 106.63(14) ?
    O4 K1 O6 4_455 . 108.58(9) ?
    O4 K1 O6 3_655 . 87.12(9) ?
    O4 K1 O6 4_455 2_665 87.12(9) ?
    O4 K1 O6 3_655 2_665 108.58(9) ?
    O6 K1 O6 . 2_665 154.05(12) ?
    O4 K1 O2 4_455 . 162.36(8) ?
    O4 K1 O2 3_655 . 89.57(9) ?
    O6 K1 O2 . . 78.53(9) ?
    O6 K1 O2 2_665 . 80.99(9) ?
    O4 K1 O2 4_455 2_665 89.57(9) ?
    O4 K1 O2 3_655 2_665 162.36(8) ?
    O6 K1 O2 . 2_665 80.99(9) ?
    O6 K1 O2 2_665 2_665 78.53(9) ?
    O2 K1 O2 . 2_665 75.37(12) ?
    O4 K1 K2 4_455 2_664 49.75(7) ?
    O4 K1 K2 3_655 2_664 137.69(7) ?
    O6 K1 K2 . 2_664 73.15(8) ?
    O6 K1 K2 2_665 2_664 104.76(8) ?
    O2 K1 K2 . 2_664 121.11(7) ?
    O2 K1 K2 2_665 2_664 50.17(6) ?
    O4 K1 K2 4_455 1_554 137.69(7) ?
    O4 K1 K2 3_655 1_554 49.75(7) ?
    O6 K1 K2 . 1_554 104.76(8) ?
    O6 K1 K2 2_665 1_554 73.15(8) ?
    O2 K1 K2 . 1_554 50.17(6) ?
    O2 K1 K2 2_665 1_554 121.11(7) ?
    K2 K1 K2 2_664 1_554 171.03(3) ?
    O4 K1 K2 4_455 3_656 148.97(7) ?
    O4 K1 K2 3_655 3_656 79.86(7) ?
    O6 K1 K2 . 3_656 40.59(6) ?
    O6 K1 K2 2_665 3_656 120.23(7) ?
    O2 K1 K2 . 3_656 39.30(6) ?
    O2 K1 K2 2_665 3_656 82.64(7) ?
    K2 K1 K2 2_664 3_656 104.95(4) ?
    K2 K1 K2 1_554 3_656 69.69(4) ?
    O4 K1 K2 4_455 4_456 79.86(7) ?
    O4 K1 K2 3_655 4_456 148.97(7) ?
    O6 K1 K2 . 4_456 120.23(7) ?
    O6 K1 K2 2_665 4_456 40.59(6) ?
    O2 K1 K2 . 4_456 82.64(7) ?
    O2 K1 K2 2_665 4_456 39.30(6) ?
    K2 K1 K2 2_664 4_456 69.69(4) ?
    K2 K1 K2 1_554 4_456 104.95(4) ?
    K2 K1 K2 3_656 4_456 110.52(5) ?
    O2 K2 O3 3_646 3_656 102.89(9) ?
    O2 K2 O5 3_646 . 88.23(9) ?
    O3 K2 O5 3_656 . 105.91(9) ?
    O2 K2 O6 3_646 3_646 78.25(9) ?
    O3 K2 O6 3_656 3_646 76.29(9) ?
    O5 K2 O6 . 3_646 166.42(9) ?
    O2 K2 O1 3_646 1_556 112.22(8) ?
    O3 K2 O1 3_656 1_556 138.11(8) ?
    O5 K2 O1 . 1_556 97.50(9) ?
    O6 K2 O1 3_646 1_556 88.91(9) ?
    O2 K2 O4 3_646 3_656 140.46(8) ?
    O3 K2 O4 3_656 3_656 44.19(7) ?
    O5 K2 O4 . 3_656 83.36(8) ?
    O6 K2 O4 3_646 3_656 106.25(9) ?
    O1 K2 O4 1_556 3_656 107.17(8) ?
    O2 K2 O2 3_646 1_556 136.78(5) ?
    O3 K2 O2 3_656 1_556 94.85(8) ?
    O5 K2 O2 . 1_556 124.36(8) ?
    O6 K2 O2 3_646 1_556 68.10(9) ?
    O1 K2 O2 1_556 1_556 43.61(7) ?
    O4 K2 O2 3_656 1_556 76.91(8) ?
    O2 K2 C2 3_646 1_556 121.76(9) ?
    O3 K2 C2 3_656 1_556 116.68(9) ?
    O5 K2 C2 . 1_556 116.98(9) ?
    O6 K2 C2 3_646 1_556 72.25(9) ?
    O1 K2 C2 1_556 1_556 23.02(8) ?
    O4 K2 C2 3_656 1_556 96.20(9) ?
    O2 K2 C2 1_556 1_556 22.22(7) ?
    O2 K2 C4 3_646 3_656 122.90(9) ?
    O3 K2 C4 3_656 3_656 22.10(7) ?
    O5 K2 C4 . 3_656 95.70(9) ?
    O6 K2 C4 3_646 3_656 90.64(9) ?
    O1 K2 C4 1_556 3_656 123.49(8) ?
    O4 K2 C4 3_656 3_656 22.13(7) ?
    O2 K2 C4 1_556 3_656 84.76(8) ?
    C2 K2 C4 1_556 3_656 106.68(9) ?
    O2 K2 K1 3_646 1_556 176.86(6) ?
    O3 K2 K1 3_656 1_556 79.73(7) ?
    O5 K2 K1 . 1_556 89.39(7) ?
    O6 K2 K1 3_646 1_556 104.17(8) ?
    O1 K2 K1 1_556 1_556 66.08(6) ?
    O4 K2 K1 3_656 1_556 41.09(5) ?
    O2 K2 K1 1_556 1_556 43.94(5) ?
    C2 K2 K1 1_556 1_556 57.76(7) ?
    C4 K2 K1 3_656 1_556 59.39(6) ?
    O2 K2 K1 3_646 3_646 40.23(5) ?
    O3 K2 K1 3_656 3_646 96.76(7) ?
    O5 K2 K1 . 3_646 127.58(7) ?
    O6 K2 K1 3_646 3_646 39.37(7) ?
    O1 K2 K1 1_556 3_646 95.67(7) ?
    O4 K2 K1 3_656 3_646 138.99(5) ?
    O2 K2 K1 1_556 3_646 99.24(6) ?
    C2 K2 K1 1_556 3_646 91.93(7) ?
    C4 K2 K1 3_656 3_646 117.81(7) ?
    K1 K2 K1 1_556 3_646 141.64(3) ?
    O2 K2 K2 3_646 3_657 125.03(7) ?
    O3 K2 K2 3_656 3_657 66.12(7) ?
    O5 K2 K2 . 3_657 146.49(6) ?
    O6 K2 K2 3_646 3_657 46.87(7) ?
    O1 K2 K2 1_556 3_657 75.11(6) ?
    O4 K2 K2 3_656 3_657 68.44(7) ?
    O2 K2 K2 1_556 3_657 33.39(5) ?
    C2 K2 K2 1_556 3_657 52.12(7) ?
    C4 K2 K2 3_656 3_657 64.45(7) ?
    K1 K2 K2 1_556 3_657 57.52(3) ?
    K1 K2 K2 3_646 3_657 85.90(3) ?
    O5 P1 O5 . 2_655 118.4(2) ?
    O5 P1 C5 . 2_655 105.36(15) ?
    O5 P1 C5 2_655 2_655 109.36(14) ?
    O5 P1 C5 . . 109.36(14) ?
    O5 P1 C5 2_655 . 105.37(15) ?
    C5 P1 C5 2_655 . 108.8(2) ?
    N1 C1 C2 . . 112.7(3) ?
    N1 C1 H1A . . 109.1 ?
    C2 C1 H1A . . 109.1 ?
    N1 C1 H1B . . 109.1 ?
    C2 C1 H1B . . 109.1 ?
    H1A C1 H1B . . 107.8 ?
    O2 C2 O1 . . 123.8(3) ?
    O2 C2 C1 . . 119.3(3) ?
    O1 C2 C1 . . 116.9(3) ?
    O2 C2 K2 . 1_554 71.6(2) ?
    O1 C2 K2 . 1_554 60.27(17) ?
    C1 C2 K2 . 1_554 151.4(2) ?
    N1 C3 C4 . . 114.1(3) ?
    N1 C3 H3A . . 108.7 ?
    C4 C3 H3A . . 108.7 ?
    N1 C3 H3B . . 108.7 ?
    C4 C3 H3B . . 108.7 ?
    H3A C3 H3B . . 107.6 ?
    O4 C4 O3 . . 124.7(3) ?
    O4 C4 C3 . . 116.8(3) ?
    O3 C4 C3 . . 118.5(3) ?
    O4 C4 K2 . 3_646 68.5(2) ?
    O3 C4 K2 . 3_646 56.32(16) ?
    C3 C4 K2 . 3_646 174.0(2) ?
    N1 C5 P1 . . 118.3(2) ?
    N1 C5 H5B . . 107.7 ?
    P1 C5 H5B . . 107.7 ?
    N1 C5 H5A . . 107.7 ?
    P1 C5 H5A . . 107.7 ?
    H5B C5 H5A . . 107.1 ?
loop_
    _geom_torsion_atom_site_label_1
    _geom_torsion_atom_site_label_2
    _geom_torsion_atom_site_label_3
    _geom_torsion_atom_site_label_4
    _geom_torsion_site_symmetry_1
    _geom_torsion_site_symmetry_2
    _geom_torsion_site_symmetry_3
    _geom_torsion_site_symmetry_4
    _geom_torsion
    _geom_torsion_publ_flag
    O1 Cu1 N1 C1 2_655 . . . 79.0(13) ?
    O1 Cu1 N1 C1 . . . . 29.69(19) ?
    N1 Cu1 N1 C1 2_655 . . . -146.9(2) ?
    O3 Cu1 N1 C1 2_655 . . . -64.3(2) ?
    O3 Cu1 N1 C1 . . . . 122.1(2) ?
    O1 Cu1 N1 C3 2_655 . . . -38.0(13) ?
    O1 Cu1 N1 C3 . . . . -87.3(2) ?
    N1 Cu1 N1 C3 2_655 . . . 96.1(2) ?
    O3 Cu1 N1 C3 2_655 . . . 178.8(2) ?
    O3 Cu1 N1 C3 . . . . 5.2(2) ?
    O1 Cu1 N1 C5 2_655 . . . -164.5(12) ?
    O1 Cu1 N1 C5 . . . . 146.2(2) ?
    N1 Cu1 N1 C5 2_655 . . . -30.36(16) ?
    O3 Cu1 N1 C5 2_655 . . . 52.3(2) ?
    O3 Cu1 N1 C5 . . . . -121.3(2) ?
    O1 Cu1 O1 C2 2_655 . . . 162.8(3) ?
    N1 Cu1 O1 C2 . . . . -20.8(2) ?
    N1 Cu1 O1 C2 2_655 . . . 113.9(12) ?
    O3 Cu1 O1 C2 2_655 . . . 71.1(2) ?
    O3 Cu1 O1 C2 . . . . -102.8(2) ?
    O1 Cu1 O1 K2 2_655 . . 1_554 -62.18(14) ?
    N1 Cu1 O1 K2 . . . 1_554 114.25(17) ?
    N1 Cu1 O1 K2 2_655 . . 1_554 -111.0(12) ?
    O3 Cu1 O1 K2 2_655 . . 1_554 -153.86(17) ?
    O3 Cu1 O1 K2 . . . 1_554 32.26(16) ?
    O1 Cu1 O3 C4 2_655 . . . 161.4(2) ?
    O1 Cu1 O3 C4 . . . . 65.9(2) ?
    N1 Cu1 O3 C4 . . . . -15.4(2) ?
    N1 Cu1 O3 C4 2_655 . . . -116.9(2) ?
    O3 Cu1 O3 C4 2_655 . . . -66.4(2) ?
    O1 Cu1 O3 K2 2_655 . . 3_646 19.87(17) ?
    O1 Cu1 O3 K2 . . . 3_646 -75.59(17) ?
    N1 Cu1 O3 K2 . . . 3_646 -156.91(18) ?
    N1 Cu1 O3 K2 2_655 . . 3_646 101.60(17) ?
    O3 Cu1 O3 K2 2_655 . . 3_646 152.06(16) ?
    K2 O6 K1 O4 3_656 . . 4_455 175.67(8) ?
    K2 O6 K1 O4 3_656 . . 3_655 -77.75(11) ?
    K2 O6 K1 O6 3_656 . . 2_665 50.96(7) ?
    K2 O6 K1 O2 3_656 . . . 12.40(8) ?
    K2 O6 K1 O2 3_656 . . 2_665 89.18(10) ?
    K2 O6 K1 K2 3_656 . . 2_664 140.16(9) ?
    K2 O6 K1 K2 3_656 . . 1_554 -30.77(9) ?
    K2 O6 K1 K2 3_656 . . 4_456 86.76(10) ?
    C2 O2 K1 O4 . . . 4_455 40.5(5) ?
    K2 O2 K1 O4 3_656 . . 4_455 -128.5(3) ?
    K2 O2 K1 O4 1_554 . . 4_455 123.7(3) ?
    C2 O2 K1 O4 . . . 3_655 -116.5(3) ?
    K2 O2 K1 O4 3_656 . . 3_655 74.40(9) ?
    K2 O2 K1 O4 1_554 . . 3_655 -33.37(7) ?
    C2 O2 K1 O6 . . . . 156.3(3) ?
    K2 O2 K1 O6 3_656 . . . -12.74(9) ?
    K2 O2 K1 O6 1_554 . . . -120.52(9) ?
    C2 O2 K1 O6 . . . 2_665 -7.7(3) ?
    K2 O2 K1 O6 3_656 . . 2_665 -176.70(10) ?
    K2 O2 K1 O6 1_554 . . 2_665 75.52(8) ?
    C2 O2 K1 O2 . . . 2_665 72.7(3) ?
    K2 O2 K1 O2 3_656 . . 2_665 -96.30(12) ?
    K2 O2 K1 O2 1_554 . . 2_665 155.92(11) ?
    C2 O2 K1 K2 . . . 2_664 94.2(3) ?
    K2 O2 K1 K2 3_656 . . 2_664 -74.84(9) ?
    K2 O2 K1 K2 1_554 . . 2_664 177.388(15) ?
    C2 O2 K1 K2 . . . 1_554 -83.2(3) ?
    K2 O2 K1 K2 3_656 . . 1_554 107.77(9) ?
    C2 O2 K1 K2 . . . 3_656 169.1(3) ?
    K2 O2 K1 K2 1_554 . . 3_656 -107.77(9) ?
    C2 O2 K1 K2 . . . 4_456 33.3(3) ?
    K2 O2 K1 K2 3_656 . . 4_456 -135.71(8) ?
    K2 O2 K1 K2 1_554 . . 4_456 116.52(6) ?
    P1 O5 K2 O2 . . . 3_646 179.09(18) ?
    P1 O5 K2 O3 . . . 3_656 -78.01(19) ?
    P1 O5 K2 O6 . . . 3_646 -175.5(3) ?
    P1 O5 K2 O1 . . . 1_556 66.90(19) ?
    P1 O5 K2 O4 . . . 3_656 -39.62(17) ?
    P1 O5 K2 O2 . . . 1_556 29.5(2) ?
    P1 O5 K2 C2 . . . 1_556 54.0(2) ?
    P1 O5 K2 C4 . . . 3_656 -58.02(19) ?
    P1 O5 K2 K1 . . . 1_556 1.13(17) ?
    P1 O5 K2 K1 . . . 3_646 170.04(14) ?
    P1 O5 K2 K2 . . . 3_657 -7.4(3) ?
    K2 O5 P1 O5 . . . 2_655 -60.87(14) ?
    K2 O5 P1 C5 . . . 2_655 176.51(17) ?
    K2 O5 P1 C5 . . . . 59.7(2) ?
    C3 N1 C1 C2 . . . . 79.8(4) ?
    C5 N1 C1 C2 . . . . -154.1(3) ?
    Cu1 N1 C1 C2 . . . . -35.8(3) ?
    K2 O2 C2 O1 3_656 . . . -144.8(3) ?
    K1 O2 C2 O1 . . . . 51.4(4) ?
    K2 O2 C2 O1 1_554 . . . -31.6(3) ?
    K2 O2 C2 C1 3_656 . . . 37.7(5) ?
    K1 O2 C2 C1 . . . . -126.1(3) ?
    K2 O2 C2 C1 1_554 . . . 150.9(3) ?
    K2 O2 C2 K2 3_656 . . 1_554 -113.2(3) ?
    K1 O2 C2 K2 . . . 1_554 83.01(17) ?
    Cu1 O1 C2 O2 . . . . -172.6(3) ?
    K2 O1 C2 O2 1_554 . . . 34.9(3) ?
    Cu1 O1 C2 C1 . . . . 5.0(4) ?
    K2 O1 C2 C1 1_554 . . . -147.5(3) ?
    Cu1 O1 C2 K2 . . . 1_554 152.51(19) ?
    N1 C1 C2 O2 . . . . -159.6(3) ?
    N1 C1 C2 O1 . . . . 22.7(4) ?
    N1 C1 C2 K2 . . . 1_554 -53.8(6) ?
    C1 N1 C3 C4 . . . . -108.3(3) ?
    C5 N1 C3 C4 . . . . 128.6(3) ?
    Cu1 N1 C3 C4 . . . . 3.6(3) ?
    K1 O4 C4 O3 3_645 . . . 92.5(5) ?
    K2 O4 C4 O3 3_646 . . . 4.6(3) ?
    K1 O4 C4 C3 3_645 . . . -89.3(4) ?
    K2 O4 C4 C3 3_646 . . . -177.2(2) ?
    K1 O4 C4 K2 3_645 . . 3_646 87.9(3) ?
    Cu1 O3 C4 O4 . . . . -159.7(3) ?
    K2 O3 C4 O4 3_646 . . . -5.2(4) ?
    Cu1 O3 C4 C3 . . . . 22.1(3) ?
    K2 O3 C4 C3 3_646 . . . 176.7(2) ?
    Cu1 O3 C4 K2 . . . 3_646 -154.5(2) ?
    N1 C3 C4 O4 . . . . 163.9(3) ?
    N1 C3 C4 O3 . . . . -17.8(4) ?
    N1 C3 C4 K2 . . . 3_646 10(2) ?
    C1 N1 C5 P1 . . . . 176.6(2) ?
    C3 N1 C5 P1 . . . . -59.6(3) ?
    Cu1 N1 C5 P1 . . . . 63.8(3) ?
    O5 P1 C5 N1 . . . . 78.5(3) ?
    O5 P1 C5 N1 2_655 . . . -153.3(2) ?
    C5 P1 C5 N1 2_655 . . . -36.14(18) ?
loop_
    _geom_hbond_atom_site_label_D
    _geom_hbond_atom_site_label_H
    _geom_hbond_atom_site_label_A
    _geom_hbond_site_symmetry_A
    _geom_hbond_distance_DH
    _geom_hbond_distance_HA
    _geom_hbond_distance_DA
    _geom_hbond_angle_DHA
    _geom_hbond_publ_flag
    O6 H6A O5 1_564 0.93(2) 1.75(4) 2.682(4) 173(4) yes
    O6 H6B O1 2_665 0.94(2) 2.02(5) 2.860(4) 148(4) yes
data_global
_journal_date_recd_electronic     2011-12-05
_journal_date_accepted     2011-12-13
_journal_name_full     'Acta Crystallographica, Section E'
_journal_year     2012
_journal_volume     68
_journal_issue      1
_journal_page_first     m73
_journal_page_last     m73
_journal_paper_category     QM
_journal_paper_doi     10.1107/S1600536811053608
_journal_coeditor_code     CV5214
_publ_contact_author_name     'Xiangdong Zhang'
_publ_contact_author_address
;
College of Chemistry, Liaoning University, Shenyang, Liaoning 110036,
People's Republic of China
;
_publ_contact_author_email     'xdzhang@lnu.edu.cn'
_publ_contact_author_fax     ?
_publ_contact_author_phone     ?
_publ_section_title
;
Tripotassium (bis{[bis(carboxylatomethyl)amino]methyl}phosphinato)cuprate(II)
dihydrate
;
loop_
    _publ_author_name
    _publ_author_footnote
    _publ_author_address
    'Liu, Liyan' .
;
College of Chemistry and Biology, Shenyang Normal University, Shenyang
Liaoning 110000, People's Republic of China
;
    'Zhang, Rui' .
;
College of Chemistry, Liaoning University, Shenyang, Liaoning 110036,
People's Republic of China
;
    'Fan, Ping' .
;
College of Chemistry, Liaoning University, Shenyang, Liaoning 110036,
People's Republic of China
;
    'Yu, Zhan' .
;
College of Chemistry and Biology, Shenyang Normal University, Shenyang
Liaoning 110000, People's Republic of China
;
    'Zhang, Xiangdong' .
;
College of Chemistry, Liaoning University, Shenyang, Liaoning 110036,
People's Republic of China
;
