# Supplementary material for: Tripotassium (bis­{[bis­(carboxyl­atometh­yl)amino]­meth­yl}phosphinato)cuprate(II) dihydrate
Source: Acta Crystallogr Sect E Struct Rep Online. 2011 Dec 21;68(Pt 1):m73. doi: 10.1107/S1600536811053608 (PMC3254335; doi:10.1107/S1600536811053608)
Supplement: Supplementary file 2 [file e-68-00m73-Isup2.hkl]

# 
# h,k,l, Fc-squared, Fo-squared, sigma(Fo-squared) and status flag 
# 
data_I
_shelx_title ' 020715C in P2(1)2(1)2' 
_shelx_refln_list_code          4 
_shelx_F_calc_maximum      123.35 
_exptl_crystal_F_000       574.00 
_reflns_d_resolution_high  0.8400 
 
loop_ 
 _symmetry_equiv_pos_as_xyz 
 'x, y, z' 
 '-x, -y, z' 
 '-x+1/2, y+1/2, -z' 
 'x+1/2, -y+1/2, -z' 
 
_cell_length_a    11.8803 
_cell_length_b     8.3316 
_cell_length_c     9.6807 
_cell_angle_alpha  90.000 
_cell_angle_beta   90.000 
_cell_angle_gamma  90.000 
 
_shelx_F_squared_multiplier     1.000 
 
loop_ 
 _refln_index_h 
 _refln_index_k 
 _refln_index_l 
 _refln_F_squared_calc 
 _refln_F_squared_meas 
 _refln_F_squared_sigma 
 _refln_observed_status 
   2   0   0     5614.07     5295.61    221.30 o 
   4   0   0     3226.12     2790.75     81.81 o 
   6   0   0      312.87      283.21     11.90 o 
   8   0   0     5412.94     5509.81    161.89 o 
  10   0   0     2376.22     2539.20     78.73 o 
  12   0   0     1697.80     1747.49     57.82 o 
  14   0   0      855.90      938.55     36.29 o 
   2   1   0     4208.42     4197.26     99.77 o 
   3   1   0      888.21      989.41     24.77 o 
   4   1   0      362.56      422.96     10.28 o 
   5   1   0     2463.12     2574.51     53.94 o 
   6   1   0     2592.13     2751.85     57.96 o 
   7   1   0      125.44      148.13      6.29 o 
   8   1   0     1161.90     1250.99     28.70 o 
   9   1   0     2139.96     2233.24     48.96 o 
  10   1   0        0.97       -1.46      5.28 o 
  11   1   0        8.45        0.95      5.94 o 
  12   1   0       79.27       77.63      7.92 o 
  13   1   0      531.49      579.56     22.90 o 
  14   1   0      168.17      172.23     13.89 o 
   0   2   0     4118.80     4199.57    130.20 o 
   1   2   0       49.18       49.62      2.42 o 
   3   2   0     4067.96     4289.53    124.51 o 
   4   2   0     6590.55     6280.69    149.52 o 
   5   2   0     7973.43     8671.07    176.80 o 
   6   2   0     9692.86    10004.46    203.93 o 
   7   2   0       34.17       27.16      4.11 o 
   8   2   0     2936.58     2994.49     63.79 o 
   9   2   0      123.70      108.41      6.74 o 
  10   2   0     1367.09     1464.48     34.02 o 
  11   2   0        2.07       -6.04      6.59 o 
  12   2   0      685.25      751.06     24.01 o 
  13   2   0       30.51       25.21      9.74 o 
   1   3   0       13.36       14.79      2.99 o 
   2   3   0     1031.10     1196.76     26.71 o 
   3   3   0     2427.55     2554.27    104.68 o 
   4   3   0      569.86      651.56     32.59 o 
   5   3   0        2.29        5.71      4.39 o 
   6   3   0        5.59       12.84      3.68 o 
   7   3   0     2085.03     2153.77     46.45 o 
   8   3   0       18.03        9.45      4.66 o 
   9   3   0      218.08      216.79     13.34 o 
  10   3   0        2.07       -4.25     15.65 o 
  11   3   0      921.32      979.31     36.22 o 
  12   3   0        0.03       -6.11      8.77 o 
  13   3   0       14.49       11.47      9.87 o 
   0   4   0      108.16       94.71      4.95 o 
   1   4   0     2500.79     2596.38     51.24 o 
   2   4   0    11873.54    11642.97    222.87 o 
   3   4   0      303.20      301.04      8.91 o 
   4   4   0     2243.68     2192.37     56.01 o 
   5   4   0      337.22      374.31     25.92 o 
   6   4   0     2923.62     2872.78    145.99 o 
   7   4   0       14.17       18.39      6.84 o 
   8   4   0     2337.11     2287.07     73.52 o 
   9   4   0      245.11      249.61     14.79 o 
  10   4   0     2033.04     2034.17     83.19 o 
  11   4   0        9.51       12.51      8.85 o 
  12   4   0      645.83      651.04     27.96 o 
   1   5   0     2114.28     2087.60     37.66 o 
   2   5   0      913.85      888.64     19.49 o 
   3   5   0      838.11      817.93     18.31 o 
   4   5   0      301.24      310.27     11.87 o 
   5   5   0      535.66      565.50     23.99 o 
   6   5   0      710.55      744.25     27.26 o 
   7   5   0     1173.55     1141.80     39.12 o 
   8   5   0     1082.61     1047.79     42.00 o 
   9   5   0      545.80      549.04     46.65 o 
  10   5   0      426.48      428.83     20.99 o 
  11   5   0       72.29       68.21     11.16 o 
  12   5   0      115.74      121.21     13.39 o 
   0   6   0     6943.89     6841.02    214.63 o 
   1   6   0     1110.75     1128.79     24.28 o 
   2   6   0     2931.30     2843.38     64.57 o 
   3   6   0       27.30       23.61      5.21 o 
   4   6   0     5468.96     5477.04    168.30 o 
   5   6   0      641.34      647.32     21.03 o 
   6   6   0      200.96      204.24     10.82 o 
   7   6   0      329.52      357.72     17.21 o 
   8   6   0     1248.01     1287.75     66.46 o 
   9   6   0       89.49       62.27     10.61 o 
  10   6   0      547.67      523.33     30.96 o 
  11   6   0        5.93       10.72     10.48 o 
   1   7   0     2329.11     2231.36     62.56 o 
   2   7   0       14.87       17.36      7.83 o 
   3   7   0      113.22      116.92      9.63 o 
   4   7   0       75.92       72.02      7.00 o 
   5   7   0      421.14      400.00     14.11 o 
   6   7   0       16.67        8.22      6.81 o 
   7   7   0        1.47       -8.48      8.48 o 
   8   7   0        6.47        9.66      9.85 o 
   9   7   0      333.50      357.81     19.53 o 
  10   7   0       20.70       15.30     11.16 o 
   0   8   0     1187.13     1132.07     65.01 o 
   1   8   0      522.04      491.41     25.25 o 
   2   8   0      791.33      735.50     33.28 o 
   3   8   0       12.72        7.10      8.08 o 
   4   8   0      879.31      839.83     28.83 o 
   5   8   0      159.07      153.77     11.68 o 
   6   8   0      881.55      860.80     30.30 o 
   7   8   0      140.15      144.89     10.06 o 
   8   8   0      649.10      676.35     54.16 o 
   1   9   0       91.69       84.79     12.74 o 
   2   9   0       86.19       77.72     12.56 o 
   3   9   0      199.89      195.50     16.79 o 
   4   9   0       10.63       15.81     13.54 o 
   5   9   0      151.44      137.41     12.72 o 
   0   0   1     1501.10      849.86     36.49 o 
   1   0   1     3047.58     2870.98     85.29 o 
   2   0   1      896.14      936.13     23.08 o 
   3   0   1      448.14      488.87     13.00 o 
   4   0   1      162.56      205.34     15.80 o 
   5   0   1      299.94      336.52     10.45 o 
   6   0   1     1376.73     1460.63     37.14 o 
   7   0   1       41.20       36.36      4.28 o 
   8   0   1      643.29      664.65     16.96 o 
   9   0   1       41.03       39.25      6.38 o 
  10   0   1       23.34       18.46      5.47 o 
  11   0   1      210.27      221.09      9.50 o 
  12   0   1       25.10       17.59      6.72 o 
  13   0   1       71.94       66.53      7.90 o 
  14   0   1        7.32        6.28     12.38 o 
 -14   1   1      290.43      314.85     15.44 o 
 -13   1   1        5.96       -3.12      7.07 o 
 -12   1   1     1028.89     1089.31     27.54 o 
 -11   1   1      369.02      381.62     12.77 o 
 -10   1   1      320.65      330.53     11.36 o 
  -9   1   1      837.61      832.96     20.86 o 
  -8   1   1      434.96      433.68     12.39 o 
  -7   1   1     1364.32     1427.95     31.76 o 
  -6   1   1     5532.41     5682.61    117.00 o 
  -5   1   1      292.10      317.96      9.94 o 
  -4   1   1     3523.62     3469.89     83.27 o 
  -3   1   1     9184.19     8999.56    233.16 o 
  -2   1   1     1473.50     1562.57     90.43 o 
   0   1   1     5212.66     5616.18   1019.06 o 
   1   1   1     3559.34     4511.95    188.80 o 
   2   1   1     1354.06     1309.23     53.92 o 
   3   1   1     9334.80     9725.00    372.15 o 
   4   1   1     3441.86     3443.76     82.81 o 
   5   1   1      315.77      362.82     11.09 o 
   6   1   1     5578.21     5730.03    137.46 o 
   7   1   1     1300.15     1353.74     35.26 o 
   8   1   1      329.97      319.31     10.04 o 
   9   1   1      845.74      862.50     21.42 o 
  10   1   1      381.15      396.20     12.64 o 
  11   1   1      377.10      390.01     12.96 o 
  12   1   1      946.50     1015.35     33.92 o 
  13   1   1        5.94       10.83     10.59 o 
  14   1   1      303.39      343.30     16.06 o 
 -13   2   1       41.68       28.02     19.20 o 
 -12   2   1      215.40      244.21     18.94 o 
 -11   2   1      306.83      294.99     11.19 o 
 -10   2   1      518.31      526.66     15.30 o 
  -9   2   1      447.16      458.53     13.38 o 
  -8   2   1       81.53       79.45      5.64 o 
  -7   2   1      161.21      169.13      6.71 o 
  -6   2   1      345.74      337.01      9.63 o 
  -5   2   1     2628.97     2715.55     56.86 o 
  -4   2   1      651.81      670.34     15.37 o 
  -3   2   1     2437.65     2643.42     89.86 o 
  -2   2   1     1241.65     1341.95    200.49 o 
  -1   2   1      897.15     1168.07    172.43 o 
   0   2   1     1618.59     1719.64     42.94 o 
   1   2   1     1122.16     1224.90     67.82 o 
   2   2   1     1234.11     1440.51     96.72 o 
   3   2   1     2134.72     2181.21     97.45 o 
   4   2   1      664.17      747.80     58.65 o 
   5   2   1     2799.52     2972.35     72.37 o 
   6   2   1      321.30      311.28     10.53 o 
   7   2   1      141.00      145.33      7.27 o 
   8   2   1       74.76       68.77      5.50 o 
   9   2   1      466.89      476.36     13.78 o 
  10   2   1      535.73      552.04     18.38 o 
  11   2   1      240.88      211.65     11.75 o 
  12   2   1      210.89      224.20     12.16 o 
  13   2   1       28.33       32.28     10.53 o 
 -13   3   1      280.31      265.52     17.30 o 
 -12   3   1      314.63      315.50     17.91 o 
 -11   3   1      151.30      133.42     12.86 o 
 -10   3   1      660.37      689.20     35.42 o 
  -9   3   1      715.32      729.84     22.37 o 
  -8   3   1     1882.52     1878.79     60.63 o 
  -7   3   1       81.44       79.93      6.17 o 
  -6   3   1      836.66      822.06     19.30 o 
  -5   3   1      782.46      798.27     18.40 o 
  -4   3   1     6629.49     7312.77    209.24 o 
  -3   3   1      182.98      200.03     15.14 o 
  -2   3   1      674.40      757.65     64.45 o 
  -1   3   1     2136.84     2159.69     40.72 o 
   0   3   1     4522.85     4079.65    100.54 o 
   1   3   1     2094.62     2058.51     52.72 o 
   2   3   1      866.82      907.94     40.83 o 
   3   3   1      183.72      211.88     11.47 o 
   4   3   1     6789.44     7042.80    174.00 o 
   5   3   1      808.38      898.46     65.45 o 
   6   3   1      710.81      716.00     19.92 o 
   7   3   1       83.79       79.27      5.93 o 
   8   3   1     1849.38     1887.46     67.71 o 
   9   3   1      714.94      725.63     22.02 o 
  10   3   1      750.88      744.57     28.97 o 
  11   3   1      144.92      131.08     12.16 o 
  12   3   1      290.98      283.27     16.84 o 
  13   3   1      271.22      258.33     17.18 o 
 -12   4   1       15.47       -0.73      9.26 o 
 -11   4   1        6.76       -6.97      8.51 o 
 -10   4   1      136.75      135.37     12.15 o 
  -9   4   1      334.67      366.65     19.44 o 
  -8   4   1       71.34       76.42      7.02 o 
  -7   4   1       27.87       27.98      5.42 o 
  -6   4   1      293.47      288.09     15.58 o 
  -5   4   1     1562.95     1550.81     75.55 o 
  -4   4   1      465.50      535.16     49.29 o 
  -3   4   1     1027.17     1193.45     78.39 o 
  -2   4   1      943.47     1021.01     22.18 o 
  -1   4   1      658.07      724.76     21.45 o 
   0   4   1      286.90      274.08      6.82 o 
   1   4   1      519.33      615.80     49.29 o 
   2   4   1      899.36      994.46     80.76 o 
   3   4   1     1148.12     1165.80     31.32 o 
   4   4   1      465.84      515.54     23.13 o 
   5   4   1     1512.33     1554.60     81.81 o 
   6   4   1      294.86      286.29     13.77 o 
   7   4   1       55.56       59.12     11.25 o 
   8   4   1       77.69       70.17      9.06 o 
   9   4   1      351.13      336.81     23.95 o 
  10   4   1      145.22      140.02     12.17 o 
  11   4   1       22.05       26.06     12.48 o 
  12   4   1       11.85       -0.77      9.25 o 
 -12   5   1      213.11      209.78     16.22 o 
 -11   5   1      222.04      210.56     15.21 o 
 -10   5   1      259.21      256.86     15.85 o 
  -9   5   1      147.06      127.71     11.98 o 
  -8   5   1      961.27      970.60     63.25 o 
  -7   5   1      357.10      371.31     17.44 o 
  -6   5   1     1055.76     1144.05     65.45 o 
  -5   5   1      425.64      452.70     23.46 o 
  -4   5   1     2413.29     2485.52    120.65 o 
  -3   5   1     1312.20     1344.56     32.64 o 
  -2   5   1     1596.20     1549.81     28.08 o 
  -1   5   1      502.12      480.70     10.45 o 
   0   5   1       15.59       11.25      3.81 o 
   1   5   1      493.02      482.83     18.37 o 
   2   5   1     1533.50     1469.48     31.32 o 
   3   5   1     1355.13     1347.54     36.72 o 
   4   5   1     2500.49     2550.15     64.90 o 
   5   5   1      398.95      366.48     14.33 o 
   6   5   1     1004.45     1020.49     35.37 o 
   7   5   1      358.76      347.01     16.90 o 
   8   5   1      998.16      961.78     38.35 o 
   9   5   1      151.75      124.72     11.36 o 
  10   5   1      223.10      206.46     19.60 o 
  11   5   1      230.98      225.60     23.81 o 
  12   5   1      275.23      276.63     17.61 o 
 -11   6   1      251.59      228.95     22.66 o 
 -10   6   1       87.67       87.74     11.98 o 
  -9   6   1       91.96       95.37     11.07 o 
  -8   6   1      108.65       89.66     10.66 o 
  -7   6   1      175.78      194.52     16.08 o 
  -6   6   1      119.94      111.00      8.75 o 
  -5   6   1       74.12       88.13      9.05 o 
  -4   6   1      656.60      714.95     43.29 o 
  -3   6   1      283.74      305.73     23.82 o 
  -2   6   1      833.65      802.20     26.31 o 
  -1   6   1      483.67      456.84     16.45 o 
   0   6   1       56.63       38.22      5.72 o 
   1   6   1      454.04      425.82     11.51 o 
   2   6   1      838.23      788.49     19.88 o 
   3   6   1      304.60      308.39     14.35 o 
   4   6   1      673.65      674.68     22.26 o 
   5   6   1       33.55       38.00      6.91 o 
   6   6   1      112.84      109.76      8.52 o 
   7   6   1      217.83      205.86     17.14 o 
   8   6   1      103.02       92.71     10.59 o 
   9   6   1       86.06       77.53     10.74 o 
  10   6   1       85.22       79.59     14.38 o 
  11   6   1      252.14      259.03     17.42 o 
  -9   7   1       34.10       50.59     13.90 o 
  -8   7   1      252.63      267.33     16.58 o 
  -7   7   1      482.71      506.79     22.58 o 
  -6   7   1      344.56      369.89     22.67 o 
  -5   7   1       13.79       18.30      6.37 o 
  -4   7   1       93.57       94.24      7.44 o 
  -3   7   1      645.87      616.12     22.35 o 
  -2   7   1     2162.45     2043.02     59.76 o 
  -1   7   1      131.54      122.89      9.60 o 
   0   7   1      610.24      597.04     21.18 o 
   1   7   1      136.58      127.07      9.73 o 
   2   7   1     2162.55     2153.22     82.35 o 
   3   7   1      668.60      658.49     18.66 o 
   4   7   1       43.33       45.36      7.30 o 
   5   7   1       14.95       12.62     10.52 o 
   6   7   1      398.31      399.10     14.34 o 
   7   7   1      483.62      459.79     42.37 o 
   8   7   1      212.17      203.54     14.07 o 
   9   7   1       36.03       23.89     10.09 o 
  -8   8   1       13.82        9.39      9.93 o 
  -7   8   1      429.94      458.29     20.39 o 
  -6   8   1      156.86      150.67     12.22 o 
  -5   8   1      200.02      199.20     13.03 o 
  -4   8   1      354.05      326.00     15.88 o 
  -3   8   1      107.29       90.49      9.74 o 
  -2   8   1       33.21       31.35      7.84 o 
  -1   8   1      540.60      495.73     26.62 o 
   0   8   1      104.00       90.76     12.04 o 
   1   8   1      667.69      629.91     28.17 o 
   2   8   1       33.49       31.91     10.22 o 
   3   8   1       60.86       43.01     11.71 o 
   4   8   1      344.16      328.87     15.78 o 
   5   8   1      226.90      216.22     13.37 o 
   6   8   1      159.59      149.78     12.00 o 
   7   8   1      389.44      379.16     56.75 o 
   8   8   1       14.90       10.50      9.63 o 
  -5   9   1      131.43      139.88     12.49 o 
  -4   9   1      525.28      510.01     21.40 o 
  -3   9   1       57.27       43.24     12.18 o 
  -2   9   1       90.77       87.30     13.34 o 
  -1   9   1      132.51      117.34     14.16 o 
   0   9   1      291.71      255.61     18.50 o 
   1   9   1      131.39      120.27     13.89 o 
   2   9   1      108.53       81.36     13.03 o 
   3   9   1       58.41       46.26     12.58 o 
   4   9   1      498.76      496.49     27.93 o 
   5   9   1      133.83      135.99     16.47 o 
   0   0   2     6705.90     6356.82    182.42 o 
   1   0   2        6.12       17.28      2.24 o 
   2   0   2     1130.27     1061.08     26.40 o 
   3   0   2      386.85      359.21     10.29 o 
   4   0   2      124.94       84.81      4.45 o 
   5   0   2     2343.05     2325.45     57.15 o 
   6   0   2     2428.83     2397.94     59.32 o 
   7   0   2     1353.44     1545.60     39.80 o 
   8   0   2      581.26      532.25     16.57 o 
   9   0   2     1143.32     1158.54     31.83 o 
  10   0   2      349.76      361.09     11.98 o 
  11   0   2      226.24      232.99      9.90 o 
  12   0   2      849.66      873.87     23.20 o 
  13   0   2      296.96      302.22     14.63 o 
 -13   1   2      158.27      162.91      9.89 o 
 -12   1   2      251.86      268.13     11.22 o 
 -11   1   2      112.34      113.63      7.58 o 
 -10   1   2      534.76      542.58     15.55 o 
  -9   1   2      890.22      892.97     22.09 o 
  -8   1   2      321.00      325.56     11.89 o 
  -7   1   2     1517.83     1483.31     38.24 o 
  -6   1   2     1783.13     1768.56     44.49 o 
  -5   1   2     1637.21     1597.44     40.08 o 
  -4   1   2      962.54      946.87     24.41 o 
  -3   1   2     5861.59     6214.49    290.02 o 
  -2   1   2    15216.20    14425.65    306.31 o 
  -1   1   2     2735.98     2712.24     56.97 o 
   0   1   2      680.71      759.40     17.60 o 
   1   1   2     2650.77     2695.49     64.93 o 
   2   1   2    15206.71    15447.56    936.59 o 
   3   1   2     6476.89     6644.41    191.69 o 
   4   1   2      955.22      942.11     24.20 o 
   5   1   2     1353.33     1325.85     33.67 o 
   6   1   2     1799.46     1785.46     44.93 o 
   7   1   2     1524.75     1511.32     39.01 o 
   8   1   2      336.93      352.47     12.42 o 
   9   1   2      911.79      917.00     26.22 o 
  10   1   2      549.47      550.64     15.68 o 
  11   1   2      126.81      125.65     10.33 o 
  12   1   2      248.60      258.78     12.86 o 
  13   1   2      172.83      187.73     12.29 o 
 -13   2   2       25.24       15.98      9.73 o 
 -12   2   2      322.85      338.82     29.59 o 
 -11   2   2       50.36       41.48      7.22 o 
 -10   2   2      916.26      938.92     23.60 o 
  -9   2   2       46.32       41.01      5.65 o 
  -8   2   2     2084.68     2048.27     44.91 o 
  -7   2   2      105.95      113.02      6.54 o 
  -6   2   2     1628.92     1508.02     38.80 o 
  -5   2   2      342.36      355.21     11.04 o 
  -4   2   2     3197.37     3225.42    161.05 o 
  -3   2   2      976.16     1020.92     26.61 o 
  -2   2   2     4101.22     4148.98    105.11 o 
  -1   2   2     3922.91     4354.05    334.58 o 
   0   2   2    11013.14    10662.42    259.98 o 
   1   2   2     3868.44     4043.84    118.61 o 
   2   2   2     3788.73     4353.95    274.83 o 
   3   2   2      957.25     1017.63     44.89 o 
   4   2   2     3507.71     3529.63    103.08 o 
   5   2   2      352.00      385.30     11.68 o 
   6   2   2     1588.42     1555.07     39.59 o 
   7   2   2       91.45      104.19      6.31 o 
   8   2   2     2213.04     2225.95     56.37 o 
   9   2   2       44.63       37.42      8.22 o 
  10   2   2      834.05      850.98     31.05 o 
  11   2   2       56.80       63.66      8.15 o 
  12   2   2      326.13      348.96     15.07 o 
  13   2   2       25.15       19.30      8.29 o 
 -13   3   2      194.59      195.69     15.44 o 
 -12   3   2      161.84      167.11     13.67 o 
 -11   3   2      438.26      436.16     16.63 o 
 -10   3   2      631.48      643.68     21.11 o 
  -9   3   2     1297.45     1278.01     40.85 o 
  -8   3   2     1773.68     1747.29     48.56 o 
  -7   3   2      109.32       95.19      6.63 o 
  -6   3   2      139.76      133.71      6.53 o 
  -5   3   2      863.22      788.11     21.17 o 
  -4   3   2     1905.97     1914.44     67.67 o 
  -3   3   2     2673.79     2836.78    330.43 o 
  -2   3   2     1320.67     1557.89    228.77 o 
  -1   3   2     5811.69     6541.48    544.75 o 
   0   3   2    10454.75    10921.63    958.71 o 
   1   3   2     5776.60     5842.67    160.63 o 
   2   3   2     1298.51     1463.22    134.35 o 
   3   3   2     2636.18     3023.70    261.68 o 
   4   3   2     1934.39     1936.52     58.12 o 
   5   3   2      770.97      741.68     25.55 o 
   6   3   2      135.92      135.31      6.27 o 
   7   3   2      174.92      172.80     21.70 o 
   8   3   2     1738.07     1751.02     56.33 o 
   9   3   2     1354.86     1324.02     44.85 o 
  10   3   2      635.49      628.15     24.03 o 
  11   3   2      385.98      376.07     19.14 o 
  12   3   2      158.19      143.09     21.30 o 
  13   3   2      189.32      185.55     15.69 o 
 -12   4   2      314.73      312.83     25.66 o 
 -11   4   2       28.74       29.45     11.08 o 
 -10   4   2      740.41      738.94     29.46 o 
  -9   4   2      147.44      155.70     12.28 o 
  -8   4   2     1251.10     1268.40     35.69 o 
  -7   4   2      507.38      476.92     15.96 o 
  -6   4   2      397.08      365.97     12.85 o 
  -5   4   2      541.96      569.64     26.06 o 
  -4   4   2     2455.16     2684.30    340.91 o 
  -3   4   2      222.09      263.85     40.98 o 
  -2   4   2     2358.52     2655.50    218.00 o 
  -1   4   2      134.50      145.06     10.23 o 
   0   4   2     2771.16     2753.86     69.11 o 
   1   4   2      129.21      147.38      6.69 o 
   2   4   2     2148.23     2325.42    181.90 o 
   3   4   2      241.48      293.65     23.71 o 
   4   4   2     2411.99     2579.53    189.82 o 
   5   4   2      534.58      529.90     20.41 o 
   6   4   2      505.79      472.36     20.91 o 
   7   4   2      512.33      488.16     20.18 o 
   8   4   2     1135.34     1157.05     39.88 o 
   9   4   2      146.86      149.37     11.81 o 
  10   4   2      767.53      749.28     29.60 o 
  11   4   2       30.44       26.82      9.46 o 
  12   4   2      270.51      275.13     17.18 o 
 -11   5   2      227.64      268.15     17.56 o 
 -10   5   2      195.11      200.66     14.71 o 
  -9   5   2      216.78      236.12     23.65 o 
  -8   5   2      221.05      203.15     19.69 o 
  -7   5   2      733.24      783.23     28.38 o 
  -6   5   2      923.03      988.55     52.05 o 
  -5   5   2     1480.32     1705.44    101.21 o 
  -4   5   2      496.44      558.64     45.84 o 
  -3   5   2     1541.45     1547.73     73.01 o 
  -2   5   2      823.00      865.79     63.55 o 
  -1   5   2     1981.42     2041.16     74.75 o 
   0   5   2     1648.37     1608.49     35.91 o 
   1   5   2     2306.84     2256.04     47.47 o 
   2   5   2      797.79      806.45     87.15 o 
   3   5   2     1391.48     1467.62    103.87 o 
   4   5   2      499.77      552.26     35.95 o 
   5   5   2     1556.16     1664.37     89.87 o 
   6   5   2      927.17      933.90     44.62 o 
   7   5   2      605.41      585.01     24.40 o 
   8   5   2      201.89      192.99     15.01 o 
   9   5   2      218.46      208.77     13.73 o 
  10   5   2      198.03      180.72     14.08 o 
  11   5   2      219.73      218.49     15.28 o 
 -10   6   2      409.08      398.25     29.45 o 
  -9   6   2      126.60      119.09     12.41 o 
  -8   6   2      545.96      558.94     24.78 o 
  -7   6   2       99.90      101.89     10.81 o 
  -6   6   2      347.64      434.57     19.32 o 
  -5   6   2       68.01       78.16      8.14 o 
  -4   6   2      425.29      473.84     29.03 o 
  -3   6   2      223.24      247.66     13.24 o 
  -2   6   2     1068.74     1080.26     34.88 o 
  -1   6   2       42.07       36.91      6.71 o 
   0   6   2      667.94      680.80     30.37 o 
   1   6   2       40.15       37.49      4.70 o 
   2   6   2     1088.70     1066.49     25.71 o 
   3   6   2      220.09      228.60     23.69 o 
   4   6   2      345.74      361.65     29.78 o 
   5   6   2       57.33       61.33      7.34 o 
   6   6   2      407.14      386.18     17.66 o 
   7   6   2       92.02       83.57      9.52 o 
   8   6   2      487.40      474.50     21.36 o 
   9   6   2      132.72      129.09     17.73 o 
  10   6   2      450.34      445.35     21.94 o 
  -9   7   2       76.57       85.20     11.96 o 
  -8   7   2       60.82       57.83     11.58 o 
  -7   7   2      522.58      590.40     25.43 o 
  -6   7   2      572.68      634.31     46.30 o 
  -5   7   2      182.77      197.24     10.20 o 
  -4   7   2       19.08       18.19      7.26 o 
  -3   7   2      241.81      243.77     12.40 o 
  -2   7   2     1355.79     1318.03     39.69 o 
  -1   7   2     1021.57     1001.34     31.63 o 
   0   7   2      169.74      143.81     10.14 o 
   1   7   2      970.54     1006.37     43.77 o 
   2   7   2     1345.82     1312.80     47.28 o 
   3   7   2      177.36      184.50     11.36 o 
   4   7   2       18.60       14.75      6.06 o 
   5   7   2      181.43      175.46     13.92 o 
   6   7   2      578.58      583.52     31.30 o 
   7   7   2      579.14      536.29     24.05 o 
   8   7   2       58.84       51.31     12.35 o 
   9   7   2       69.11       71.35     12.81 o 
  -7   8   2       27.59       44.27     10.19 o 
  -6   8   2      604.50      657.35     42.27 o 
  -5   8   2       32.98       25.65      8.74 o 
  -4   8   2      423.58      462.25     27.97 o 
  -3   8   2       32.55       21.75      8.32 o 
  -2   8   2      614.63      611.51     23.07 o 
  -1   8   2       66.09       64.16      8.87 o 
   0   8   2      348.89      323.75     15.20 o 
   1   8   2       63.52       52.62     12.02 o 
   2   8   2      619.25      660.75     64.86 o 
   3   8   2       33.34       34.77     11.31 o 
   4   8   2      423.76      438.46     32.13 o 
   5   8   2       31.99       18.92      8.98 o 
   6   8   2      597.19      598.74     38.92 o 
   7   8   2       27.47       21.48      9.60 o 
  -5   9   2      252.21      255.21     15.19 o 
  -4   9   2      464.05      471.78     20.77 o 
  -3   9   2      267.33      270.80     15.53 o 
  -2   9   2       83.05       84.36     13.09 o 
  -1   9   2      519.42      459.29     25.58 o 
   0   9   2      236.76      227.85     17.78 o 
   1   9   2      485.61      451.41     25.18 o 
   2   9   2       82.65       98.86     14.05 o 
   3   9   2      281.78      314.94     39.35 o 
   4   9   2      464.19      528.77     69.87 o 
   5   9   2      243.07      260.63     20.82 o 
   0   0   3      145.23      205.08      8.48 o 
   1   0   3     2873.79     2608.84     54.17 o 
   2   0   3      537.12      550.81     13.16 o 
   3   0   3     3879.77     3807.54     94.78 o 
   4   0   3     2209.76     2334.49     57.27 o 
   5   0   3     8789.51     8867.72    211.03 o 
   6   0   3        2.36        1.92      4.21 o 
   7   0   3     2237.49     2281.92     57.28 o 
   8   0   3      182.53      194.04      8.94 o 
   9   0   3     3460.00     3499.63     86.84 o 
  10   0   3       51.40       48.53      6.66 o 
  11   0   3       15.47       15.73      5.87 o 
  12   0   3        0.30       -6.29      8.36 o 
  13   0   3     1155.94     1213.77     35.66 o 
 -13   1   3       35.95       40.19      7.36 o 
 -12   1   3      202.91      216.86     10.20 o 
 -11   1   3      170.38      164.11      8.67 o 
 -10   1   3      276.93      290.77     12.17 o 
  -9   1   3      703.25      690.49     22.27 o 
  -8   1   3     2602.05     2600.47     65.24 o 
  -7   1   3      357.85      339.72     11.99 o 
  -6   1   3     2466.24     2530.69     70.18 o 
  -5   1   3     1269.15     1275.97     32.88 o 
  -4   1   3     2336.38     2305.01     56.72 o 
  -3   1   3     5964.93     6139.07    146.36 o 
  -2   1   3       58.44       45.17      4.63 o 
  -1   1   3     1843.85     1905.95     46.14 o 
   0   1   3     7181.73     6872.08    140.07 o 
   1   1   3     1718.10     1790.15     34.97 o 
   2   1   3      122.78      114.84      7.04 o 
   3   1   3     5893.97     6000.80    143.12 o 
   4   1   3     2348.49     2333.55     57.29 o 
   5   1   3     1294.39     1350.21     34.51 o 
   6   1   3     2492.07     2578.05     63.71 o 
   7   1   3      371.56      348.29     12.06 o 
   8   1   3     2577.37     2589.33     65.00 o 
   9   1   3      695.77      697.64     21.16 o 
  10   1   3      367.33      381.99     17.85 o 
  11   1   3      172.98      160.44     12.14 o 
  12   1   3      202.84      206.36     11.73 o 
  13   1   3       37.60       28.60      8.35 o 
 -13   2   3      445.43      495.04     19.31 o 
 -12   2   3       35.55       38.54      8.31 o 
 -11   2   3      837.40      873.68     27.07 o 
 -10   2   3      673.25      679.97     18.60 o 
  -9   2   3      522.42      499.42     16.60 o 
  -8   2   3      141.43      131.31     11.61 o 
  -7   2   3     1853.14     1829.28     46.64 o 
  -6   2   3      139.29      143.11      6.99 o 
  -5   2   3     3836.85     3713.43     90.16 o 
  -4   2   3      865.03      854.17     22.76 o 
  -3   2   3     8469.63     8410.95    175.48 o 
  -2   2   3      569.65      588.83     16.53 o 
  -1   2   3     3575.83     3858.63    176.40 o 
   0   2   3     1548.76     1638.95     34.41 o 
   1   2   3     4003.57     3842.75     98.43 o 
   2   2   3      612.07      632.36     28.42 o 
   3   2   3     8456.20     8421.22    243.48 o 
   4   2   3      884.54      893.14     23.50 o 
   5   2   3     3868.63     3755.70     91.02 o 
   6   2   3      151.43      153.06      7.00 o 
   7   2   3     1913.03     1889.64     47.99 o 
   8   2   3      156.40      146.57     10.52 o 
   9   2   3      592.36      591.21     23.75 o 
  10   2   3      649.22      643.27     25.74 o 
  11   2   3      818.51      850.88     32.36 o 
  12   2   3       38.36       43.41     18.33 o 
  13   2   3      455.46      488.91     19.14 o 
 -12   3   3      439.48      430.59     21.51 o 
 -11   3   3        6.66        5.44      7.31 o 
 -10   3   3      597.79      608.71     20.53 o 
  -9   3   3      823.83      799.02     24.51 o 
  -8   3   3       90.25       66.78      8.25 o 
  -7   3   3      361.48      340.26     15.53 o 
  -6   3   3      944.14      888.79     24.31 o 
  -5   3   3     1416.24     1432.88     36.67 o 
  -4   3   3      658.43      662.10     19.77 o 
  -3   3   3     1027.34     1083.50     34.59 o 
  -2   3   3     7404.57     7553.61    178.60 o 
  -1   3   3     3018.22     3134.63     86.50 o 
   0   3   3       49.20       62.90      4.48 o 
   1   3   3     2945.09     3011.28     76.19 o 
   2   3   3     7356.82     7244.27    181.31 o 
   3   3   3     1046.47     1158.08     88.55 o 
   4   3   3      691.99      717.52     37.52 o 
   5   3   3     1431.31     1434.97     45.69 o 
   6   3   3      969.72      946.16     32.40 o 
   7   3   3      360.78      359.55     16.06 o 
   8   3   3       42.69       32.90      8.00 o 
   9   3   3      825.88      809.33     30.40 o 
  10   3   3      650.97      661.75     29.40 o 
  11   3   3        7.02        8.99      8.74 o 
  12   3   3      409.57      408.16     20.75 o 
 -12   4   3       60.44       55.52     12.86 o 
 -11   4   3     1180.56     1188.20     43.16 o 
 -10   4   3      267.45      261.27     16.18 o 
  -9   4   3      468.76      476.16     18.77 o 
  -8   4   3       54.06       46.22      6.78 o 
  -7   4   3     1500.80     1475.55     39.68 o 
  -6   4   3      782.58      758.52     27.76 o 
  -5   4   3      746.76      719.49     21.88 o 
  -4   4   3      679.96      734.87     41.67 o 
  -3   4   3     3291.03     3422.21    418.70 o 
  -2   4   3     1082.00     1205.44     68.76 o 
  -1   4   3     4983.59     4923.91    108.80 o 
   0   4   3       26.34       37.97      7.57 o 
   1   4   3     5111.70     5037.75    109.19 o 
   2   4   3     1014.44     1112.34     68.82 o 
   3   4   3     3291.47     3441.13    215.99 o 
   4   4   3      666.35      802.69     50.84 o 
   5   4   3      665.59      622.50     31.96 o 
   6   4   3      803.92      813.57     29.07 o 
   7   4   3     1456.01     1443.70     47.69 o 
   8   4   3       46.71       47.95     11.15 o 
   9   4   3      449.67      422.20     19.78 o 
  10   4   3      275.34      249.73     15.24 o 
  11   4   3     1164.33     1128.09     41.34 o 
  12   4   3       60.36       58.39     11.22 o 
 -11   5   3      194.92      205.90     15.24 o 
 -10   5   3      502.55      494.93     32.05 o 
  -9   5   3      267.21      258.38     15.79 o 
  -8   5   3      441.91      450.67     23.43 o 
  -7   5   3      305.51      298.03     17.06 o 
  -6   5   3      800.07      850.16     67.82 o 
  -5   5   3      278.36      299.95     12.53 o 
  -4   5   3     2147.72     2477.60    283.35 o 
  -3   5   3     1449.01     1610.71    130.26 o 
  -2   5   3      865.91      864.15     52.52 o 
  -1   5   3      922.25      953.53     55.12 o 
   0   5   3      406.53      370.87     24.08 o 
   1   5   3      948.59      983.68     54.81 o 
   2   5   3      901.52      830.22     32.56 o 
   3   5   3     1475.77     1588.50    122.00 o 
   4   5   3     2215.18     2318.06    144.63 o 
   5   5   3      282.47      270.48     11.60 o 
   6   5   3      738.18      703.07     28.35 o 
   7   5   3      303.77      271.37     14.94 o 
   8   5   3      379.72      363.81     18.13 o 
   9   5   3      269.32      254.25     15.34 o 
  10   5   3      504.39      505.17     23.44 o 
  11   5   3      191.09      186.34     14.91 o 
 -10   6   3      163.78      178.95     22.85 o 
  -9   6   3     1167.15     1147.17    100.54 o 
  -8   6   3       87.82       98.61     11.17 o 
  -7   6   3      657.05      759.07     29.75 o 
  -6   6   3      111.02      102.63      7.61 o 
  -5   6   3     3106.04     3413.94    184.20 o 
  -4   6   3      341.58      375.69     41.27 o 
  -3   6   3      517.91      539.80     40.74 o 
  -2   6   3       67.47       62.08      7.56 o 
  -1   6   3     1324.08     1311.78     61.14 o 
   0   6   3      222.06      237.38     11.39 o 
   1   6   3     1368.68     1402.13    100.00 o 
   2   6   3       70.69       72.75      5.56 o 
   3   6   3      535.82      545.06     32.82 o 
   4   6   3      344.05      378.36     23.28 o 
   5   6   3     3130.84     3060.05    113.36 o 
   6   6   3      103.55       93.19     11.22 o 
   7   6   3      652.99      624.78     25.55 o 
   8   6   3       82.91       82.38     10.30 o 
   9   6   3     1182.23     1126.67     62.89 o 
  10   6   3      170.65      153.74     18.10 o 
  -9   7   3        7.42       12.89     11.00 o 
  -8   7   3      516.24      568.75     25.92 o 
  -7   7   3      272.22      319.85     18.29 o 
  -6   7   3      418.34      460.20     27.59 o 
  -5   7   3      113.18      130.48     10.52 o 
  -4   7   3     1845.35     1859.83     71.26 o 
  -3   7   3      153.45      161.46     13.70 o 
  -2   7   3       13.31        3.10      6.95 o 
  -1   7   3      446.70      479.77     18.76 o 
   0   7   3      816.05      801.75     32.43 o 
   1   7   3      451.65      509.55     49.61 o 
   2   7   3       36.03       45.82      6.55 o 
   3   7   3      161.22      164.11     13.21 o 
   4   7   3     1818.33     1877.25    169.33 o 
   5   7   3      109.13      111.13      8.21 o 
   6   7   3      443.39      430.01     17.41 o 
   7   7   3      275.40      260.87     16.20 o 
   8   7   3      511.60      512.25     23.76 o 
   9   7   3        7.13        5.27     10.15 o 
  -7   8   3      558.47      650.50     34.93 o 
  -6   8   3       61.17       66.24     10.11 o 
  -5   8   3      693.63      732.83     47.81 o 
  -4   8   3      187.00      184.11     16.86 o 
  -3   8   3      434.77      479.83     31.60 o 
  -2   8   3       11.40        0.97      7.82 o 
  -1   8   3      918.37      910.09     35.04 o 
   0   8   3       21.76        2.06      8.09 o 
   1   8   3      993.54      970.15     44.49 o 
   2   8   3       10.54        1.82     10.77 o 
   3   8   3      420.97      497.93     95.55 o 
   4   8   3      196.95      209.59     46.65 o 
   5   8   3      741.73      815.17    116.62 o 
   6   8   3       54.95       53.44     12.11 o 
   7   8   3      537.06      540.01     32.08 o 
  -4   9   3       18.77       22.45      9.82 o 
  -3   9   3      229.52      202.89     13.64 o 
  -2   9   3      857.24      872.45     35.96 o 
  -1   9   3      252.44      248.17     18.90 o 
   0   9   3      292.90      267.23     19.35 o 
   1   9   3      243.67      237.40     18.65 o 
   2   9   3      890.39      939.80     99.72 o 
   3   9   3      234.82      245.34     28.16 o 
   4   9   3        3.85        0.42     13.19 o 
   0   0   4     5167.48     5173.72    218.41 o 
   1   0   4        0.18        2.88      2.95 o 
   2   0   4     1274.36     1241.83     27.36 o 
   3   0   4     1534.71     1657.52     41.70 o 
   4   0   4      172.95      142.15      6.58 o 
   5   0   4       38.70       47.47     10.02 o 
   6   0   4     3485.51     3630.78     88.89 o 
   7   0   4      118.50      136.33     13.85 o 
   8   0   4        6.12       -1.17      5.52 o 
   9   0   4       60.77       52.67      6.65 o 
  10   0   4        7.44        8.11      6.44 o 
  11   0   4       11.87       -6.28      8.26 o 
  12   0   4       13.19       14.13     14.37 o 
  13   0   4       30.16       18.61     17.73 o 
 -13   1   4       67.86       68.68     11.41 o 
 -12   1   4      274.21      297.78     12.16 o 
 -11   1   4      577.39      574.69     19.55 o 
 -10   1   4      205.50      190.44     10.06 o 
  -9   1   4      387.51      363.43     13.63 o 
  -8   1   4      899.68      889.01     25.47 o 
  -7   1   4     3725.46     3641.01     89.56 o 
  -6   1   4      303.20      302.56     10.97 o 
  -5   1   4      433.03      385.28     12.57 o 
  -4   1   4       49.30       59.48      5.16 o 
  -3   1   4     4359.71     4304.74     87.39 o 
  -2   1   4     2446.70     2548.24     60.95 o 
  -1   1   4     2535.74     2499.19     53.71 o 
   0   1   4      905.36      961.45     19.62 o 
   1   1   4     2582.41     2517.38     55.78 o 
   2   1   4     2447.28     2527.62     54.32 o 
   3   1   4     3914.23     3798.00     94.49 o 
   4   1   4       38.15       51.42      4.50 o 
   5   1   4      457.62      412.21     15.27 o 
   6   1   4      323.13      320.20     18.27 o 
   7   1   4     3808.88     3749.04     92.04 o 
   8   1   4      897.23      893.67     25.62 o 
   9   1   4      367.10      343.58     16.75 o 
  10   1   4      186.13      166.83     12.19 o 
  11   1   4      547.21      540.98     23.58 o 
  12   1   4      259.97      269.24     16.51 o 
  13   1   4       83.27       74.96     10.13 o 
 -12   2   4      142.10      144.01     10.69 o 
 -11   2   4      161.50      147.50     10.09 o 
 -10   2   4      128.62      119.83     12.34 o 
  -9   2   4      303.51      301.20     12.34 o 
  -8   2   4      232.26      230.59     30.14 o 
  -7   2   4       51.60       40.05      5.42 o 
  -6   2   4      345.57      342.84     14.74 o 
  -5   2   4      668.06      658.54     18.94 o 
  -4   2   4      264.95      258.26      9.37 o 
  -3   2   4      336.56      325.60     11.61 o 
  -2   2   4       62.22       56.69      6.05 o 
  -1   2   4     3984.58     4226.96    113.84 o 
   0   2   4     1295.10     1344.89     44.94 o 
   1   2   4     3964.69     4074.03     91.23 o 
   2   2   4      111.02      115.26      6.11 o 
   3   2   4      331.06      340.17     15.07 o 
   4   2   4      157.14      168.29      7.01 o 
   5   2   4      664.19      645.28     18.40 o 
   6   2   4      403.33      396.49     12.96 o 
   7   2   4       50.79       52.41      9.46 o 
   8   2   4      152.94      150.50     10.96 o 
   9   2   4      318.07      299.95     15.90 o 
  10   2   4      180.67      178.79     13.04 o 
  11   2   4      160.15      155.74     12.90 o 
  12   2   4      105.80       93.96     11.76 o 
 -12   3   4       39.08       40.21      9.91 o 
 -11   3   4       82.87       76.75     10.75 o 
 -10   3   4       95.46       94.63      8.50 o 
  -9   3   4     1176.38     1181.86     41.64 o 
  -8   3   4       28.75       19.35      9.75 o 
  -7   3   4      193.45      188.71     11.56 o 
  -6   3   4      251.41      246.19     12.78 o 
  -5   3   4      951.20      901.92     24.81 o 
  -4   3   4       88.62       89.66      6.29 o 
  -3   3   4     1021.54     1007.24     22.64 o 
  -2   3   4     1753.53     1836.94     47.76 o 
  -1   3   4     3201.93     3413.30     65.68 o 
   0   3   4      111.50      146.69      7.46 o 
   1   3   4     3414.20     3455.85     75.31 o 
   2   3   4     1799.40     1882.93     48.97 o 
   3   3   4      887.35      872.77     32.01 o 
   4   3   4       87.07       79.04      6.25 o 
   5   3   4      977.30      911.03     31.24 o 
   6   3   4      240.94      233.06     12.77 o 
   7   3   4      245.53      240.17     13.42 o 
   8   3   4       27.07       17.32     10.37 o 
   9   3   4     1153.10     1166.58     41.03 o 
  10   3   4       96.89       90.98     10.73 o 
  11   3   4       66.29       58.71     10.50 o 
  12   3   4       37.26       24.17     10.25 o 
 -11   4   4       60.91       61.27     11.06 o 
 -10   4   4       56.26       44.71      7.86 o 
  -9   4   4       13.30        6.97      6.37 o 
  -8   4   4       14.18       21.57      7.97 o 
  -7   4   4      260.51      254.41     13.85 o 
  -6   4   4      439.89      411.71     18.22 o 
  -5   4   4     1180.59     1174.27     41.93 o 
  -4   4   4      546.04      534.00     17.75 o 
  -3   4   4      110.03       99.39      6.24 o 
  -2   4   4      122.91      129.53      9.70 o 
  -1   4   4      683.30      746.29     37.42 o 
   0   4   4     1323.02     1324.09     31.21 o 
   1   4   4      715.79      759.44     29.27 o 
   2   4   4       97.44       98.73      7.05 o 
   3   4   4      123.32      110.74      6.27 o 
   4   4   4      577.81      584.44     17.82 o 
   5   4   4     1160.25     1157.54     32.05 o 
   6   4   4      426.95      411.74     18.34 o 
   7   4   4      256.84      233.59     13.81 o 
   8   4   4        1.29      -11.50     11.86 o 
   9   4   4       13.66       -7.56      8.76 o 
  10   4   4       90.78       79.87     10.69 o 
  11   4   4       63.98       55.57     10.84 o 
 -11   5   4      487.20      470.82     23.76 o 
 -10   5   4       23.09       20.84     10.23 o 
  -9   5   4      377.98      375.69     21.80 o 
  -8   5   4      221.01      203.34     10.99 o 
  -7   5   4      341.62      344.70     25.75 o 
  -6   5   4      247.63      239.75     23.33 o 
  -5   5   4      865.77      936.31     47.27 o 
  -4   5   4       31.88       35.86      5.71 o 
  -3   5   4     1213.06     1282.22     66.63 o 
  -2   5   4      577.37      603.60     36.81 o 
  -1   5   4     1041.22     1108.50     64.39 o 
   0   5   4      102.61      132.61      9.76 o 
   1   5   4     1001.95     1037.66     57.06 o 
   2   5   4      564.81      560.43     25.34 o 
   3   5   4     1180.42     1180.67     46.51 o 
   4   5   4       38.06       45.00      7.76 o 
   5   5   4      896.63      875.85     26.14 o 
   6   5   4      239.18      252.72     14.47 o 
   7   5   4      420.04      414.88     19.42 o 
   8   5   4      230.26      223.55     14.33 o 
   9   5   4      375.12      347.61     25.12 o 
  10   5   4       23.27       28.81     10.31 o 
  11   5   4      459.27      435.22     22.29 o 
 -10   6   4      118.55      115.91     13.46 o 
  -9   6   4       48.20       42.82     10.60 o 
  -8   6   4       45.47       62.57     19.76 o 
  -7   6   4       36.79       42.98      7.56 o 
  -6   6   4      534.52      557.35     17.23 o 
  -5   6   4       63.02       81.68     11.27 o 
  -4   6   4       78.94       69.12      7.06 o 
  -3   6   4        8.81       14.80      5.94 o 
  -2   6   4      844.41      861.46     34.27 o 
  -1   6   4      539.34      528.49     37.98 o 
   0   6   4      124.90      121.96      9.00 o 
   1   6   4      527.60      508.71     33.85 o 
   2   6   4      709.18      785.31     55.77 o 
   3   6   4       10.81        7.25      5.03 o 
   4   6   4      101.11       84.28      6.46 o 
   5   6   4       58.08       55.06      7.18 o 
   6   6   4      600.72      566.35     23.47 o 
   7   6   4       37.92       30.59      9.16 o 
   8   6   4       45.59       22.11     10.36 o 
   9   6   4       48.68       45.78     11.50 o 
  10   6   4      101.10       92.73     12.63 o 
  -8   7   4      136.45      160.76     30.70 o 
  -7   7   4     1150.83     1292.20     77.47 o 
  -6   7   4        3.27       -2.43      8.91 o 
  -5   7   4      325.41      355.32     16.56 o 
  -4   7   4      165.66      177.60     11.54 o 
  -3   7   4      543.49      567.74     27.33 o 
  -2   7   4       47.74       32.91      7.99 o 
  -1   7   4      134.17      148.33     10.38 o 
   0   7   4       89.21      110.41      9.71 o 
   1   7   4      153.11      160.37      9.73 o 
   2   7   4       49.39       41.73      6.94 o 
   3   7   4      492.99      517.61     39.36 o 
   4   7   4      174.26      183.91     10.25 o 
   5   7   4      321.00      329.03     41.82 o 
   6   7   4        3.11       10.61     14.12 o 
   7   7   4     1110.21     1069.52     39.34 o 
   8   7   4      129.03      130.16     13.30 o 
  -6   8   4       38.21       38.80      9.53 o 
  -5   8   4      130.50      146.98     12.03 o 
  -4   8   4       43.65       44.72      9.45 o 
  -3   8   4        2.83       -8.72      8.72 o 
  -2   8   4       24.12       21.01      8.44 o 
  -1   8   4      339.99      354.55     16.52 o 
   0   8   4        4.13        5.80      8.73 o 
   1   8   4      339.88      340.42     20.28 o 
   2   8   4       29.22       24.57      9.52 o 
   3   8   4        5.53       -1.67     11.11 o 
   4   8   4       17.62       19.99     12.45 o 
   5   8   4      133.60      154.29     39.58 o 
   6   8   4       54.38       35.77     12.30 o 
  -3   9   4       89.56       76.32     11.27 o 
  -2   9   4       31.17       47.14     10.86 o 
  -1   9   4      377.58      385.80     18.61 o 
   0   9   4       42.49       43.99     12.63 o 
   1   9   4      397.04      408.25     49.15 o 
   2   9   4       34.76       57.24     14.01 o 
   3   9   4       69.15       85.16     17.08 o 
   0   0   5    13083.78    12855.54    369.78 o 
   1   0   5     2395.26     2135.56     45.86 o 
   2   0   5     1064.47     1030.53     23.72 o 
   3   0   5     2116.11     2014.42     50.62 o 
   4   0   5       26.33       30.05      4.72 o 
   5   0   5     5597.43     5345.21    129.26 o 
   6   0   5      735.27      746.20     21.67 o 
   7   0   5     3477.14     3294.31     81.77 o 
   8   0   5      292.76      274.55     13.34 o 
   9   0   5     1022.59     1045.75     29.82 o 
  10   0   5      128.48      132.95     11.43 o 
  11   0   5      250.76      270.72     16.02 o 
  12   0   5        0.02       -9.76      9.76 o 
 -12   1   5      218.26      209.58     21.34 o 
 -11   1   5      445.18      465.94     17.56 o 
 -10   1   5      312.19      305.87     13.16 o 
  -9   1   5       77.39       83.54      8.70 o 
  -8   1   5      376.84      346.87     13.02 o 
  -7   1   5      830.74      843.00     24.37 o 
  -6   1   5     1468.32     1391.73     36.90 o 
  -5   1   5      119.94      117.87      9.46 o 
  -4   1   5      737.65      672.86     19.55 o 
  -3   1   5      540.34      539.88     14.17 o 
  -2   1   5      556.83      516.26     14.90 o 
  -1   1   5      184.07      168.60      6.41 o 
   0   1   5      964.18      909.83     19.13 o 
   1   1   5      193.71      179.60      6.11 o 
   2   1   5      517.45      467.28     11.48 o 
   3   1   5      575.02      583.67     16.96 o 
   4   1   5      738.21      705.65     20.11 o 
   5   1   5      125.09      134.50      7.22 o 
   6   1   5     1359.55     1296.38     34.54 o 
   7   1   5      834.01      858.45     24.66 o 
   8   1   5      384.85      356.37     18.36 o 
   9   1   5       77.64       68.06      9.24 o 
  10   1   5      269.10      259.01     15.87 o 
  11   1   5      437.47      451.08     26.45 o 
  12   1   5      260.97      257.51     16.78 o 
 -12   2   5        0.39       -4.41     10.14 o 
 -11   2   5     1032.19     1006.96     38.00 o 
 -10   2   5       16.80       15.73      8.51 o 
  -9   2   5     1428.10     1408.87     48.37 o 
  -8   2   5      208.16      199.88      9.77 o 
  -7   2   5     2153.05     2112.80     54.24 o 
  -6   2   5       68.87       66.01      6.13 o 
  -5   2   5     3221.76     3097.09     76.75 o 
  -4   2   5      487.96      506.65     15.88 o 
  -3   2   5     4456.82     4349.08    105.50 o 
  -2   2   5      259.70      274.06      8.57 o 
  -1   2   5     6690.32     6625.34    125.94 o 
   0   2   5      127.52      134.03      5.64 o 
   1   2   5     6958.80     6780.99    162.50 o 
   2   2   5      255.49      277.57      9.05 o 
   3   2   5     4657.62     4514.87    145.91 o 
   4   2   5      482.45      505.60     27.02 o 
   5   2   5     2922.49     2889.57    125.85 o 
   6   2   5       71.37       62.05     11.86 o 
   7   2   5     2148.40     2140.87     67.52 o 
   8   2   5      215.87      200.97     12.92 o 
   9   2   5     1364.25     1319.63     45.53 o 
  10   2   5       17.47       21.57     15.50 o 
  11   2   5     1037.19     1018.81     38.31 o 
  12   2   5        0.24       -5.10      9.87 o 
 -12   3   5       54.51       55.03      9.47 o 
 -11   3   5       63.06       65.51     11.47 o 
 -10   3   5      232.43      230.74     14.96 o 
  -9   3   5      280.41      283.91     15.98 o 
  -8   3   5      274.74      268.46     20.43 o 
  -7   3   5       49.43       47.56      7.82 o 
  -6   3   5      683.94      664.67     25.70 o 
  -5   3   5     1747.89     1696.16     43.94 o 
  -4   3   5      493.85      487.62     15.34 o 
  -3   3   5      209.88      223.80      8.27 o 
  -2   3   5     2147.59     2188.22     39.05 o 
  -1   3   5      419.09      400.29      9.50 o 
   0   3   5      304.70      304.10      8.61 o 
   1   3   5      421.07      415.58     10.75 o 
   2   3   5     2037.74     2065.34     47.77 o 
   3   3   5      207.62      212.17     12.13 o 
   4   3   5      495.86      482.80     16.08 o 
   5   3   5     1726.27     1669.71     53.63 o 
   6   3   5      748.15      746.38     27.72 o 
   7   3   5       44.94       51.70      8.42 o 
   8   3   5      247.27      210.98     13.79 o 
   9   3   5      288.91      306.73     16.82 o 
  10   3   5      222.72      206.75     14.66 o 
  11   3   5       64.77       61.18     11.35 o 
  12   3   5       59.60       57.16     12.07 o 
 -11   4   5      716.89      761.04     25.85 o 
 -10   4   5       66.83       60.07      8.72 o 
  -9   4   5      591.59      586.46     25.17 o 
  -8   4   5      104.40       92.22     10.03 o 
  -7   4   5     1143.34     1134.51     40.36 o 
  -6   4   5       35.48       36.28      7.59 o 
  -5   4   5     2220.22     2133.23    101.08 o 
  -4   4   5      619.26      628.39     20.24 o 
  -3   4   5     4675.51     4718.26    157.58 o 
  -2   4   5      199.58      193.43      8.52 o 
  -1   4   5     2811.37     2863.58     67.61 o 
   0   4   5      635.83      623.14     14.97 o 
   1   4   5     3079.51     3107.71     73.74 o 
   2   4   5      186.92      193.65      7.45 o 
   3   4   5     4600.62     4578.23    100.46 o 
   4   4   5      622.90      630.26     19.87 o 
   5   4   5     2235.59     2246.04     57.40 o 
   6   4   5       37.70       41.59      8.22 o 
   7   4   5     1143.62     1128.14     39.70 o 
   8   4   5      100.67       92.00     10.53 o 
   9   4   5      639.82      611.98     26.16 o 
  10   4   5       70.90       71.49     14.14 o 
  11   4   5      743.20      732.85     30.98 o 
 -10   5   5      518.57      522.29     24.79 o 
  -9   5   5        3.43        4.55      7.65 o 
  -8   5   5      640.41      613.70     36.13 o 
  -7   5   5       28.01       18.69      8.39 o 
  -6   5   5      354.22      343.43     17.29 o 
  -5   5   5       57.15       59.63      9.87 o 
  -4   5   5      413.35      434.87     17.91 o 
  -3   5   5      608.32      639.59     36.18 o 
  -2   5   5      731.76      768.74     47.72 o 
  -1   5   5        7.43        2.92      5.29 o 
   0   5   5      425.99      458.69     24.77 o 
   1   5   5        4.97        4.86      5.12 o 
   2   5   5      801.57      800.11     18.75 o 
   3   5   5      607.54      604.84     15.82 o 
   4   5   5      431.63      439.37     14.18 o 
   5   5   5       56.50       51.84      7.41 o 
   6   5   5      438.99      407.32     19.27 o 
   7   5   5       27.53       23.96      8.83 o 
   8   5   5      545.53      528.77     23.67 o 
   9   5   5        4.12        1.03      9.47 o 
  10   5   5      591.02      611.41     27.33 o 
  -9   6   5      683.64      729.55     70.88 o 
  -8   6   5       24.70        8.06      9.79 o 
  -7   6   5      920.37      964.70     34.82 o 
  -6   6   5      239.73      252.32     10.31 o 
  -5   6   5     1412.76     1503.87     51.56 o 
  -4   6   5      369.37      417.99     17.09 o 
  -3   6   5     1085.94     1168.68     64.53 o 
  -2   6   5      480.51      485.50     27.66 o 
  -1   6   5     1311.44     1386.86     80.71 o 
   0   6   5      164.52      198.34     10.64 o 
   1   6   5     1422.71     1459.31     49.14 o 
   2   6   5      444.60      435.87     17.59 o 
   3   6   5     1088.82     1122.98     29.66 o 
   4   6   5      373.89      382.24     12.30 o 
   5   6   5     1478.20     1480.79     36.55 o 
   6   6   5      247.44      239.05     15.16 o 
   7   6   5      844.58      814.47     31.99 o 
   8   6   5       23.18        8.55     10.08 o 
   9   6   5      682.92      683.37     29.50 o 
  -7   7   5      234.57      241.38     38.38 o 
  -6   7   5      519.58      526.11     26.47 o 
  -5   7   5        6.96       16.08      8.89 o 
  -4   7   5      380.29      440.34     24.36 o 
  -3   7   5      407.63      429.07     18.22 o 
  -2   7   5      103.00      104.54      9.89 o 
  -1   7   5       10.06       14.42      8.00 o 
   0   7   5      369.02      387.81     23.10 o 
   1   7   5        8.57       12.71     10.23 o 
   2   7   5       98.60      115.33      8.51 o 
   3   7   5      414.06      418.36     29.10 o 
   4   7   5      377.33      409.33     30.86 o 
   5   7   5        6.72       16.10      8.95 o 
   6   7   5      467.13      435.96     18.81 o 
   7   7   5      232.12      247.10     14.76 o 
  -5   8   5      622.49      692.84     82.57 o 
  -4   8   5       75.17       98.58     13.15 o 
  -3   8   5      610.92      668.51     67.54 o 
  -2   8   5       76.02       74.77     11.11 o 
  -1   8   5     1248.88     1334.20     57.84 o 
   0   8   5       51.74       64.58     12.73 o 
   1   8   5     1183.21     1190.76     39.70 o 
   2   8   5       79.99       74.17     11.35 o 
   3   8   5      652.28      727.74     61.01 o 
   4   8   5       73.75       78.34     26.00 o 
   5   8   5      593.99      579.60     27.77 o 
   0   0   6     4042.74     3946.79    117.25 o 
   1   0   6      104.62       99.94      7.13 o 
   2   0   6        4.47        7.22      5.31 o 
   3   0   6      204.31      212.98      8.12 o 
   4   0   6      174.83      160.13      8.27 o 
   5   0   6      353.41      364.72     13.09 o 
   6   0   6      100.90      134.61     24.87 o 
   7   0   6       77.54       77.48      7.16 o 
   8   0   6      387.06      402.65     14.83 o 
   9   0   6      256.34      253.66     14.57 o 
  10   0   6       70.82       52.58     11.82 o 
  11   0   6        6.65        0.25      9.71 o 
  12   0   6        3.49       12.58     10.42 o 
 -11   1   6      389.69      383.64     19.70 o 
 -10   1   6       45.09       36.17      7.68 o 
  -9   1   6      425.95      442.39     16.68 o 
  -8   1   6      156.46      143.90      8.89 o 
  -7   1   6      316.89      327.12     12.74 o 
  -6   1   6     1784.36     1663.19     43.76 o 
  -5   1   6     1726.38     1671.11     43.77 o 
  -4   1   6      439.14      428.19     14.54 o 
  -3   1   6     1745.03     1692.60     37.40 o 
  -2   1   6      813.86      758.28     21.43 o 
  -1   1   6     3349.88     3305.37     82.31 o 
   0   1   6       40.98       36.02      4.99 o 
   1   1   6     3543.31     3484.25     65.26 o 
   2   1   6      788.39      736.14     16.84 o 
   3   1   6     1565.38     1555.76     41.35 o 
   4   1   6      451.23      452.11     18.33 o 
   5   1   6     1738.60     1688.21     50.60 o 
   6   1   6     1783.81     1720.64     45.06 o 
   7   1   6      318.25      299.50     15.45 o 
   8   1   6      160.08      121.24     10.82 o 
   9   1   6      479.99      499.03     22.13 o 
  10   1   6       46.74       37.04      9.36 o 
  11   1   6      394.77      408.11     20.83 o 
 -11   2   6      112.66      103.72     12.12 o 
 -10   2   6      453.65      443.69     21.36 o 
  -9   2   6      181.01      200.60     14.11 o 
  -8   2   6      437.02      431.07     15.67 o 
  -7   2   6       66.25       68.82      6.87 o 
  -6   2   6      745.59      748.86     22.57 o 
  -5   2   6      995.78      977.52     27.72 o 
  -4   2   6      471.92      470.19     13.65 o 
  -3   2   6      271.16      249.22     10.73 o 
  -2   2   6     1487.03     1458.62     38.31 o 
  -1   2   6      635.49      633.26     27.18 o 
   0   2   6      187.09      179.34      7.81 o 
   1   2   6      634.43      649.95     15.14 o 
   2   2   6     1561.10     1526.79     40.01 o 
   3   2   6      302.86      287.52     13.19 o 
   4   2   6      438.27      458.53     15.21 o 
   5   2   6      961.86      948.49     33.36 o 
   6   2   6      823.85      810.91     29.91 o 
   7   2   6       73.76       69.80      9.14 o 
   8   2   6      347.57      315.38     16.69 o 
   9   2   6      184.92      171.29     13.72 o 
  10   2   6      505.13      501.01     23.19 o 
  11   2   6      116.52       99.82     15.90 o 
 -11   3   6      519.77      580.96     26.29 o 
 -10   3   6      198.19      190.38     23.29 o 
  -9   3   6      182.32      176.82     13.20 o 
  -8   3   6      628.53      588.23     25.01 o 
  -7   3   6     2139.08     2089.53     68.62 o 
  -6   3   6       14.19       12.86      7.39 o 
  -5   3   6     1217.51     1214.57     42.32 o 
  -4   3   6     2217.27     2196.70     54.46 o 
  -3   3   6     2827.50     2848.06     61.23 o 
  -2   3   6      456.34      458.87     15.53 o 
  -1   3   6      656.65      670.76     19.45 o 
   0   3   6     2028.91     1976.10     39.67 o 
   1   3   6      787.99      777.41     19.22 o 
   2   3   6      435.23      449.77     31.70 o 
   3   3   6     2745.97     2708.25     70.50 o 
   4   3   6     2240.73     2079.69     68.98 o 
   5   3   6     1223.05     1213.68     48.54 o 
   6   3   6       14.27       13.60     12.71 o 
   7   3   6     2187.59     2061.51     66.52 o 
   8   3   6      611.27      550.83     32.63 o 
   9   3   6      167.43      166.86     13.30 o 
  10   3   6      198.72      188.71     14.51 o 
  11   3   6      500.07      527.66     26.21 o 
 -10   4   6      178.68      183.17     14.64 o 
  -9   4   6      122.29      125.22     14.55 o 
  -8   4   6      186.33      154.30     12.67 o 
  -7   4   6      225.31      214.31     13.97 o 
  -6   4   6      559.83      533.03     23.27 o 
  -5   4   6      230.77      203.42     18.86 o 
  -4   4   6      238.82      255.86     11.51 o 
  -3   4   6       81.77       84.99      8.06 o 
  -2   4   6     1843.01     1827.68     46.96 o 
  -1   4   6       55.74       64.52      7.14 o 
   0   4   6       84.28       84.72      7.35 o 
   1   4   6       62.60       60.72      6.31 o 
   2   4   6     1700.09     1638.12     40.11 o 
   3   4   6       98.02      107.37      8.50 o 
   4   4   6      232.25      228.78     10.08 o 
   5   4   6      240.53      234.24     12.37 o 
   6   4   6      573.14      558.19     25.79 o 
   7   4   6      211.39      211.92     14.46 o 
   8   4   6      220.22      208.47     19.75 o 
   9   4   6      127.46      122.88     12.51 o 
  10   4   6      185.95      188.65     15.28 o 
  -9   5   6      466.74      438.69     22.39 o 
  -8   5   6      257.92      256.59     17.76 o 
  -7   5   6      482.23      508.47     42.69 o 
  -6   5   6      305.60      283.43     16.57 o 
  -5   5   6      116.35      103.81     11.39 o 
  -4   5   6      343.06      338.93     14.43 o 
  -3   5   6      742.07      706.41     23.12 o 
  -2   5   6      260.24      283.08     19.65 o 
  -1   5   6     1749.85     1706.79     67.08 o 
   0   5   6       11.53       12.46     14.64 o 
   1   5   6     1661.09     1603.44     45.56 o 
   2   5   6      257.75      272.25     16.17 o 
   3   5   6      745.24      731.06     20.30 o 
   4   5   6      332.36      349.98     12.80 o 
   5   5   6       74.02       60.13     10.56 o 
   6   5   6      318.78      306.94     17.11 o 
   7   5   6      554.18      573.48     25.05 o 
   8   5   6      254.97      257.55     16.85 o 
   9   5   6      460.61      448.26     22.95 o 
  -8   6   6       73.73       83.56     10.20 o 
  -7   6   6       55.98       65.73     11.40 o 
  -6   6   6       29.32       14.25      9.61 o 
  -5   6   6       57.62       53.02     10.84 o 
  -4   6   6      592.35      595.89     21.31 o 
  -3   6   6       66.69       95.97     11.57 o 
  -2   6   6       59.29       54.05      8.33 o 
  -1   6   6       10.68       11.81      7.19 o 
   0   6   6      290.64      292.92     13.21 o 
   1   6   6        7.67        2.46      8.56 o 
   2   6   6       50.68       51.85     10.37 o 
   3   6   6       64.17       64.89     15.22 o 
   4   6   6      642.27      638.62     22.22 o 
   5   6   6       67.96       56.97      8.01 o 
   6   6   6       26.78       16.61      8.69 o 
   7   6   6       54.22       54.74     11.08 o 
   8   6   6       80.36       87.18     13.25 o 
  -6   7   6      243.75      274.50     27.14 o 
  -5   7   6      629.60      726.69     58.10 o 
  -4   7   6        3.82       -0.48     14.10 o 
  -3   7   6      426.87      499.12     28.52 o 
  -2   7   6      572.03      653.39     28.94 o 
  -1   7   6      518.17      563.18     26.34 o 
   0   7   6        0.05       -5.23     10.36 o 
   1   7   6      525.91      511.91     34.23 o 
   2   7   6      571.30      608.59     22.40 o 
   3   7   6      380.92      388.78     17.55 o 
   4   7   6        4.98        3.47      9.18 o 
   5   7   6      664.42      652.64     24.37 o 
   6   7   6      242.12      250.87     17.83 o 
  -3   8   6        9.11        7.12     11.68 o 
  -2   8   6      122.51      155.12     15.59 o 
  -1   8   6      140.57      151.37     17.04 o 
   0   8   6      788.53      796.34     34.86 o 
   1   8   6      133.74      123.05     14.78 o 
   2   8   6      121.59      145.39     15.53 o 
   3   8   6       11.98       15.94      9.85 o 
   0   0   7       88.70       90.66      9.28 o 
   1   0   7     1516.89     1481.13     34.03 o 
   2   0   7       70.27       73.27      6.21 o 
   3   0   7      287.78      280.35     12.68 o 
   4   0   7        1.86       -2.50      6.74 o 
   5   0   7        3.54       10.03      5.55 o 
   6   0   7        1.71        6.64      7.21 o 
   7   0   7     1114.66     1116.47     31.77 o 
   8   0   7       73.02       73.00      9.79 o 
   9   0   7      107.10       85.32     10.45 o 
  10   0   7       19.09       14.22      9.78 o 
  11   0   7      482.00      472.01     22.81 o 
 -11   1   7      205.88      212.56     22.30 o 
 -10   1   7      287.02      269.91     16.47 o 
  -9   1   7      114.59      102.56     11.44 o 
  -8   1   7       61.91       46.75      9.97 o 
  -7   1   7      426.64      412.42     15.25 o 
  -6   1   7      437.66      451.33     19.89 o 
  -5   1   7      762.25      768.84     23.31 o 
  -4   1   7       19.10       17.40      6.84 o 
  -3   1   7     1606.00     1622.47     38.62 o 
  -2   1   7     2319.72     2347.33     58.09 o 
  -1   1   7      651.89      640.45     19.81 o 
   0   1   7      378.52      364.66     11.73 o 
   1   1   7      640.18      627.94     15.30 o 
   2   1   7     2259.35     2280.89     45.62 o 
   3   1   7     1615.04     1658.70     53.83 o 
   4   1   7        1.64        4.68      7.17 o 
   5   1   7      732.37      731.93     36.66 o 
   6   1   7      454.38      459.41     20.24 o 
   7   1   7      419.67      392.09     18.68 o 
   8   1   7      113.51       98.03     10.63 o 
   9   1   7      120.30      108.32     12.98 o 
  10   1   7      305.43      285.06     17.10 o 
  11   1   7      203.55      206.90     15.83 o 
 -10   2   7      332.18      339.88     18.79 o 
  -9   2   7      272.46      249.37     16.01 o 
  -8   2   7       32.87       32.09      8.63 o 
  -7   2   7      125.83      111.85     11.02 o 
  -6   2   7       17.98       14.82      6.11 o 
  -5   2   7      113.38      142.38     19.04 o 
  -4   2   7      818.69      831.11     21.56 o 
  -3   2   7       16.14       19.31      6.13 o 
  -2   2   7        8.64        7.45      5.37 o 
  -1   2   7      575.21      570.24     18.75 o 
   0   2   7      232.89      208.46     10.38 o 
   1   2   7      611.46      616.38     16.75 o 
   2   2   7       10.68        7.85      7.65 o 
   3   2   7       46.56       54.14      6.10 o 
   4   2   7      825.70      828.40     30.25 o 
   5   2   7      139.48      185.50     43.79 o 
   6   2   7       24.13       11.41      7.91 o 
   7   2   7      146.80      133.41     11.65 o 
   8   2   7       24.99       15.76      8.67 o 
   9   2   7      253.35      230.04     15.63 o 
  10   2   7      334.46      326.97     18.62 o 
 -10   3   7       69.26       69.94     11.37 o 
  -9   3   7       90.74       83.70     11.28 o 
  -8   3   7      762.68      741.73     30.16 o 
  -7   3   7      424.51      414.08     20.14 o 
  -6   3   7      335.36      323.43     17.11 o 
  -5   3   7      796.63      747.95     29.43 o 
  -4   3   7     1353.51     1402.41     37.36 o 
  -3   3   7      222.51      238.66     14.82 o 
  -2   3   7      432.09      425.01     15.80 o 
  -1   3   7       80.32       78.89      7.80 o 
   0   3   7      103.85      109.05      7.47 o 
   1   3   7       65.82       64.43      8.15 o 
   2   3   7      520.96      498.50     16.85 o 
   3   3   7      220.13      277.02     47.89 o 
   4   3   7     1437.74     1378.10     42.04 o 
   5   3   7      779.53      756.02     72.39 o 
   6   3   7      275.23      249.88     15.18 o 
   7   3   7      425.31      387.31     19.70 o 
   8   3   7      709.23      703.12     29.02 o 
   9   3   7      100.75       76.61     11.37 o 
  10   3   7       91.93       91.39     22.95 o 
  -9   4   7      372.85      368.81     20.53 o 
  -8   4   7       67.11       62.25     11.16 o 
  -7   4   7       58.70       47.13      9.63 o 
  -6   4   7      203.90      194.11     13.76 o 
  -5   4   7      674.64      637.32     37.62 o 
  -4   4   7      480.47      467.46     20.52 o 
  -3   4   7      271.40      287.37     15.31 o 
  -2   4   7      313.15      308.15     16.01 o 
  -1   4   7        1.26       -2.11      7.93 o 
   0   4   7       28.21       12.81      9.63 o 
   1   4   7       20.25       18.17      8.41 o 
   2   4   7      308.25      288.33     12.94 o 
   3   4   7      232.75      250.34     28.83 o 
   4   4   7      475.73      441.41     16.97 o 
   5   4   7      635.73      603.66     25.35 o 
   6   4   7      210.41      208.25     14.11 o 
   7   4   7       49.61       39.28     10.13 o 
   8   4   7       70.30       68.70     11.25 o 
   9   4   7      378.86      377.38     20.74 o 
  -8   5   7      170.14      165.71     14.63 o 
  -7   5   7      273.95      258.16     17.15 o 
  -6   5   7       55.12       62.42     21.29 o 
  -5   5   7      125.10      114.52     17.43 o 
  -4   5   7       75.13       75.99     10.90 o 
  -3   5   7      980.14      964.23     35.99 o 
  -2   5   7      725.11      797.43     86.52 o 
  -1   5   7     1264.82     1297.86     74.68 o 
   0   5   7      460.52      512.11     87.68 o 
   1   5   7     1282.86     1310.93     47.95 o 
   2   5   7      671.76      741.27     83.38 o 
   3   5   7     1003.61     1023.35     36.73 o 
   4   5   7       67.06       69.60      8.81 o 
   5   5   7      129.68      128.47     10.48 o 
   6   5   7       63.38       59.33     10.66 o 
   7   5   7      272.78      290.26     17.92 o 
   8   5   7      144.11      136.55     13.93 o 
  -7   6   7      242.82      250.62     17.81 o 
  -6   6   7       48.30       47.73     11.34 o 
  -5   6   7        1.82      -14.21     14.28 o 
  -4   6   7       79.17       81.07     11.41 o 
  -3   6   7      623.65      622.04     26.31 o 
  -2   6   7       11.28       16.07     14.11 o 
  -1   6   7      225.18      239.89     15.66 o 
   0   6   7        1.07       10.20     13.45 o 
   1   6   7      250.20      242.47     15.84 o 
   2   6   7       11.17        8.20     15.82 o 
   3   6   7      650.44      637.30     27.14 o 
   4   6   7       74.07       63.96     11.55 o 
   5   6   7        4.02        3.48     10.56 o 
   6   6   7       50.32       48.09     14.46 o 
   7   6   7      217.81      224.07     17.78 o 
  -5   7   7      212.99      216.89     23.53 o 
  -4   7   7        5.78      -10.32     15.23 o 
  -3   7   7      280.71      340.18     27.64 o 
  -2   7   7      685.61      724.75     43.70 o 
  -1   7   7       61.96       82.04     17.43 o 
   0   7   7       57.59       54.52     12.35 o 
   1   7   7       66.04       80.38     19.43 o 
   2   7   7      695.01      670.03     28.80 o 
   3   7   7      286.18      276.68     18.03 o 
   4   7   7       10.68       19.90      9.67 o 
   5   7   7      203.88      227.54     14.77 o 
   0   0   8     3000.74     3073.72     94.47 o 
   1   0   8       39.17       36.95      8.90 o 
   2   0   8     1601.48     1622.01     37.70 o 
   3   0   8      288.69      310.40     27.26 o 
   4   0   8     3723.95     3666.79     91.89 o 
   5   0   8       43.52       34.55     12.19 o 
   6   0   8      903.64      900.57     42.56 o 
   7   0   8      362.85      356.48     18.33 o 
   8   0   8      750.68      724.41     29.16 o 
   9   0   8       45.63       33.44     10.09 o 
  10   0   8      440.55      438.05     22.15 o 
 -10   1   8       84.92       78.59     16.77 o 
  -9   1   8      152.58      151.11     13.34 o 
  -8   1   8      205.02      202.69     18.88 o 
  -7   1   8      291.40      294.34     13.28 o 
  -6   1   8      180.64      174.01     18.98 o 
  -5   1   8     1121.72     1103.01     31.96 o 
  -4   1   8      144.40      131.02     11.38 o 
  -3   1   8      721.47      724.40     19.99 o 
  -2   1   8      180.05      232.16     45.10 o 
  -1   1   8     1701.84     1670.92     43.95 o 
   0   1   8      513.89      594.75     27.55 o 
   1   1   8     1673.55     1670.16     39.12 o 
   2   1   8      177.44      197.50     13.35 o 
   3   1   8      789.13      798.21     24.24 o 
   4   1   8      153.23      134.43     16.41 o 
   5   1   8     1036.53      989.49     45.36 o 
   6   1   8      168.21      159.64     15.56 o 
   7   1   8      314.55      320.86     17.47 o 
   8   1   8      206.07      176.57     14.04 o 
   9   1   8      168.51      166.54     13.75 o 
  10   1   8       82.17       78.75     12.03 o 
  -9   2   8      247.67      230.04     16.05 o 
  -8   2   8      671.71      696.61     29.33 o 
  -7   2   8      116.07      109.50     11.29 o 
  -6   2   8     1408.95     1452.63     40.49 o 
  -5   2   8      291.35      258.58     22.39 o 
  -4   2   8     1052.90     1055.17     26.89 o 
  -3   2   8        7.37       14.26     11.27 o 
  -2   2   8     2562.68     2590.68     64.33 o 
  -1   2   8     1412.24     1439.37     55.79 o 
   0   2   8      909.24      991.89     44.81 o 
   1   2   8     1406.29     1429.79     56.93 o 
   2   2   8     2507.19     2519.85     96.86 o 
   3   2   8        3.71        7.92      7.76 o 
   4   2   8     1132.65     1145.02     39.97 o 
   5   2   8      263.50      259.11     15.45 o 
   6   2   8     1367.78     1368.56     58.08 o 
   7   2   8      120.93      118.94     17.09 o 
   8   2   8      711.02      713.19     29.69 o 
   9   2   8      255.32      238.70     16.26 o 
  -9   3   8       32.48       11.96     12.85 o 
  -8   3   8      154.74      156.55     13.42 o 
  -7   3   8     1086.57     1058.73     40.49 o 
  -6   3   8       94.64       93.16     10.97 o 
  -5   3   8      487.05      454.90     21.77 o 
  -4   3   8       62.95       58.48     20.59 o 
  -3   3   8      910.77      908.83     27.33 o 
  -2   3   8      413.95      463.24     61.87 o 
  -1   3   8       47.25       55.83      9.99 o 
   0   3   8      366.01      364.89     14.78 o 
   1   3   8       31.91       81.97     45.56 o 
   2   3   8      409.13      426.66     16.88 o 
   3   3   8      970.50      953.16     28.54 o 
   4   3   8       57.13       46.78     12.36 o 
   5   3   8      460.57      424.48     20.69 o 
   6   3   8      101.35       94.12     11.55 o 
   7   3   8     1087.87     1088.57     40.52 o 
   8   3   8      158.24      143.00     13.54 o 
   9   3   8       37.91       31.32     11.88 o 
  -8   4   8      455.03      449.25     22.90 o 
  -7   4   8       11.24       13.00     16.19 o 
  -6   4   8     1595.85     1571.52     55.50 o 
  -5   4   8      573.91      564.55     25.69 o 
  -4   4   8      894.51      900.08     33.69 o 
  -3   4   8       39.20       65.99     21.89 o 
  -2   4   8     1939.23     1940.56     62.45 o 
  -1   4   8       94.39       89.72     15.79 o 
   0   4   8      172.90      199.37     14.14 o 
   1   4   8       98.31      112.45     26.51 o 
   2   4   8     1829.50     1842.33     98.35 o 
   3   4   8       45.77       46.04     10.10 o 
   4   4   8      878.93      869.68     27.83 o 
   5   4   8      580.60      573.89     25.37 o 
   6   4   8     1639.59     1636.90     56.26 o 
   7   4   8       10.00        2.21     10.50 o 
   8   4   8      471.61      458.81     23.57 o 
  -7   5   8      145.05      125.48     13.70 o 
  -6   5   8      195.48      195.50     15.41 o 
  -5   5   8      444.03      465.97     32.60 o 
  -4   5   8      111.09      126.08     12.09 o 
  -3   5   8     1043.93     1037.00     38.22 o 
  -2   5   8       50.34       43.40     14.29 o 
  -1   5   8      582.35      600.32     26.33 o 
   0   5   8      109.08      127.88     29.37 o 
   1   5   8      623.88      659.07     27.28 o 
   2   5   8       53.33       83.78     32.62 o 
   3   5   8     1008.03     1016.28     38.45 o 
   4   5   8      105.90      103.13     12.47 o 
   5   5   8      469.51      472.42     28.41 o 
   6   5   8      201.95      188.66     15.63 o 
   7   5   8      122.60      104.79     13.95 o 
  -5   6   8       23.74       30.57     16.15 o 
  -4   6   8     1097.34     1121.44     41.11 o 
  -3   6   8       79.34       80.56     17.45 o 
  -2   6   8      525.98      515.92     24.35 o 
  -1   6   8       25.57       41.74     16.03 o 
   0   6   8     1989.04     2023.06     67.21 o 
   1   6   8       20.61       20.96     15.69 o 
   2   6   8      545.09      555.13     25.22 o 
   3   6   8       76.79       94.37     12.81 o 
   4   6   8     1089.46     1074.62     41.21 o 
   5   6   8       25.99       20.27     11.51 o 
  -2   7   8       62.42       69.92     18.83 o 
  -1   7   8      609.52      562.94     26.11 o 
   0   7   8       87.25      102.51     13.64 o 
   1   7   8      578.56      577.37     26.57 o 
   2   7   8       56.17       49.73     19.29 o 
   0   0   9        0.95       -3.12      9.02 o 
   1   0   9       35.32       33.25      7.91 o 
   2   0   9      696.29      707.84     20.05 o 
   3   0   9       29.00       35.71      7.72 o 
   4   0   9      257.07      272.89     13.26 o 
   5   0   9       25.53       31.08     12.47 o 
   6   0   9      285.07      277.40     16.54 o 
   7   0   9       56.09       57.39     10.58 o 
   8   0   9        4.99        1.74      9.25 o 
  -8   1   9      520.73      527.98     24.52 o 
  -7   1   9      120.93      112.50     12.55 o 
  -6   1   9      224.31      254.65     13.18 o 
  -5   1   9       26.04       59.18     36.14 o 
  -4   1   9      173.79      201.53     16.53 o 
  -3   1   9      184.45      205.37     26.52 o 
  -2   1   9      701.50      721.15     20.44 o 
  -1   1   9      113.51      135.89     25.67 o 
   0   1   9      771.96      815.72     26.95 o 
   1   1   9      114.22      134.61     10.85 o 
   2   1   9      719.17      751.23     20.77 o 
   3   1   9      185.56      228.47     60.50 o 
   4   1   9      122.08      127.04     12.04 o 
   5   1   9       22.98       10.64      8.94 o 
   6   1   9      259.24      279.46     16.72 o 
   7   1   9      122.44      107.77     12.10 o 
   8   1   9      516.43      523.90     24.84 o 
  -8   2   9       43.31       42.33     12.40 o 
  -7   2   9       94.19       96.70     15.10 o 
  -6   2   9        5.30       -6.98      8.94 o 
  -5   2   9       82.31       91.84      9.60 o 
  -4   2   9      124.01      130.92     14.53 o 
  -3   2   9      205.83      195.41     11.34 o 
  -2   2   9        8.12       12.90      9.60 o 
  -1   2   9      322.44      328.22     18.32 o 
   0   2   9       52.53       84.10     17.49 o 
   1   2   9      409.16      428.24     16.66 o 
   2   2   9       11.07       13.81     10.17 o 
   3   2   9      158.80      166.54     30.11 o 
   4   2   9      127.12      126.30     12.24 o 
   5   2   9      122.70      131.36     12.58 o 
   6   2   9        5.17       -3.26      8.97 o 
   7   2   9       67.29       58.21     10.93 o 
   8   2   9       43.75       29.54     11.01 o 
  -7   3   9      109.17      102.58     17.92 o 
  -6   3   9      461.67      484.55     23.73 o 
  -5   3   9       83.41      101.11     12.37 o 
  -4   3   9      384.47      389.12     16.61 o 
  -3   3   9       19.02       10.36      9.34 o 
  -2   3   9      748.73      763.86     24.65 o 
  -1   3   9       31.88       41.09     14.10 o 
   0   3   9      287.06      286.30     14.23 o 
   1   3   9       30.89       41.69     22.79 o 
   2   3   9      770.11      776.56     25.32 o 
   3   3   9       23.84       41.39     23.60 o 
   4   3   9      409.16      408.80     20.55 o 
   5   3   9       86.80       86.74     11.75 o 
   6   3   9      449.18      436.49     22.04 o 
   7   3   9      106.67      124.44     20.77 o 
  -6   4   9       56.51       68.80     16.09 o 
  -5   4   9       49.55       60.09     11.02 o 
  -4   4   9      140.42      136.21     12.77 o 
  -3   4   9       65.14       78.79     11.04 o 
  -2   4   9        5.58       -1.07      9.54 o 
  -1   4   9      401.84      374.39     19.48 o 
   0   4   9      251.62      255.70     18.40 o 
   1   4   9      335.35      312.30     42.28 o 
   2   4   9        9.23        2.32      9.32 o 
   3   4   9      109.86       96.49     12.03 o 
   4   4   9      142.21      128.32     19.50 o 
   5   4   9       22.24       -1.09     10.29 o 
   6   4   9       55.03       46.21     11.65 o 
  -5   5   9        3.19        4.43     10.71 o 
  -4   5   9      290.78      300.40     18.79 o 
  -3   5   9       47.32       50.17     10.91 o 
  -2   5   9      253.80      231.86     16.15 o 
  -1   5   9       25.57       32.64     17.78 o 
   0   5   9      287.16      252.16     18.56 o 
   1   5   9       27.37       32.20     15.98 o 
   2   5   9      239.27      227.76     16.33 o 
   3   5   9       46.41       36.52     10.89 o 
   4   5   9      339.92      354.27     19.84 o 
   5   5   9        2.52       -9.74     12.86 o 
  -2   6   9      329.97      294.35     19.14 o 
  -1   6   9       63.43       59.38     15.25 o 
   0   6   9       16.35       30.07     10.80 o 
   1   6   9       29.88       12.42     10.89 o 
   2   6   9      328.29      314.20     19.12 o 
   0   0  10      206.29      168.08     19.09 o 
   1   0  10       97.38      137.05     25.69 o 
   2   0  10     1231.20     1257.35     36.37 o 
   3   0  10      222.03      235.10     21.66 o 
   4   0  10      156.47      149.54     13.48 o 
   5   0  10       24.30       26.69     10.44 o 
   6   0  10     1094.48     1058.68     60.79 o 
   7   0  10       45.86       65.28     19.30 o 
  -6   1  10      296.97      303.20     18.37 o 
  -5   1  10       47.65       61.62      9.52 o 
  -4   1  10      170.70      182.27     11.84 o 
  -3   1  10      165.62      186.82     14.01 o 
  -2   1  10      457.21      478.72     16.16 o 
  -1   1  10      154.42      174.93     20.57 o 
   0   1  10      321.64      310.03     25.88 o 
   1   1  10      100.81      106.92      8.75 o 
   2   1  10      472.42      515.16     27.20 o 
   3   1  10      168.16      195.87     15.19 o 
   4   1  10      175.03      153.96     13.56 o 
   5   1  10       37.92       40.42     11.13 o 
   6   1  10      305.40      325.85     21.77 o 
  -6   2  10      337.78      380.66     21.44 o 
  -5   2  10      231.31      238.60     24.30 o 
  -4   2  10      854.70      878.60     46.97 o 
  -3   2  10       88.96      110.74     24.41 o 
  -2   2  10      552.13      562.31     20.33 o 
  -1   2  10      259.39      318.44     26.08 o 
   0   2  10      491.32      539.44     19.95 o 
   1   2  10      264.23      287.43     14.21 o 
   2   2  10      561.58      550.23     31.61 o 
   3   2  10       91.21       76.00     11.50 o 
   4   2  10      844.84      906.16     35.71 o 
   5   2  10      232.41      242.30     17.10 o 
   6   2  10      313.71      306.43     18.81 o 
  -5   3  10      319.17      352.44     20.68 o 
  -4   3  10      319.98      328.03     16.21 o 
  -3   3  10       94.05       91.84     12.57 o 
  -2   3  10       83.78       92.17     12.05 o 
  -1   3  10      280.64      338.98     46.18 o 
   0   3  10      525.14      535.52     25.09 o 
   1   3  10      275.63      290.02     18.19 o 
   2   3  10       89.91       85.50     11.95 o 
   3   3  10      106.73       96.02     12.05 o 
   4   3  10      312.92      319.16     20.98 o 
   5   3  10      299.58      294.61     18.99 o 
  -4   4  10      767.72      780.44     38.52 o 
  -3   4  10        4.28       -7.17     13.75 o 
  -2   4  10      145.94      162.60     14.40 o 
  -1   4  10      335.34      339.51     20.02 o 
   0   4  10     1172.87     1230.75     45.65 o 
   1   4  10      335.14      340.55     19.92 o 
   2   4  10      167.65      181.04     16.75 o 
   3   4  10        5.58       11.92     10.33 o 
   4   4  10      764.32      734.80     44.11 o 
   0   0  11        0.55       18.74     10.91 o 
   1   0  11      478.95      506.03     22.52 o 
   2   0  11       11.57       27.04      9.67 o 
   3   0  11      160.22      161.02     14.69 o 
   4   0  11       32.44       34.51     11.66 o 
  -3   1  11      244.63      275.34     13.08 o 
  -2   1  11      296.79      298.85     13.45 o 
  -1   1  11      214.30      250.70     12.59 o 
   0   1  11      789.28      774.90     26.16 o 
   1   1  11      205.00      239.33     13.94 o 
   2   1  11      313.58      301.40     21.55 o 
   3   1  11      256.53      277.90     30.05 o 
  -3   2  11      259.13      269.13     17.25 o 
  -2   2  11       52.71       55.21      8.51 o 
  -1   2  11      521.21      497.79     19.95 o 
   0   2  11       27.38       43.79     23.13 o 
   1   2  11      517.06      487.43     24.47 o 
   2   2  11       57.69       68.44     16.48 o 
   3   2  11      266.45      305.07     19.34 o 
                                                 
